# Supplementary material for: Pushed to extremes: distinct effects of high temperature versus pressure on the structure of STEP
Source: Commun Biol. 2024 Jan 12;7:59. doi: 10.1038/s42003-023-05609-0 (PMC10786866; doi:10.1038/s42003-023-05609-0)
Supplement: Supplementary file 3 — Supplementary Data 1 [file 42003_2023_5609_MOESM3_ESM.xlsx]

## Sheet: Supplementary_Data_1
	Res_Number	res_name	HiT	HiP_B	HiP_A	STEP_2bv5	STEP_2bij	STEP_2cjz	STEP_5ovr	STEP_5ovx	STEP_5ow1	STEP_6h8r	STEP_6h8s
1	256	SER	0.3495	0.4993	0.4905	1.0397	1.2869	1.1758	1.1594	0.8322	1.0803	1.2608	2.4819
2	257	MET	0.126	0.1991	0.2119	0.5133	0.1017	0.2265	0.1115	0.0814	0.047	0.2395	0.4911
3	258	SER	0.142	0.1551	0.1656	0.3917	0.2419	0.4015	0.1664	0.1348	0.1187	0.1582	0.3763
4	259	ARG	0.2255	0.2223	0.2195	0.2116	0.3076	0.6111	0.2645	0.2144	0.2711	0.1245	0.2691
5	260	VAL	0.1053	0.3747	0.352	0.2513	0.2245	0.526	0.2142	0.2696	0.3221	0.225	0.2398
6	261	LEU	0.2036	0.3359	0.3091	0.2669	0.3334	0.5814	0.323	0.3105	0.4054	0.3195	0.32
7	262	GLN	0.1742	0.312	0.2801	0.2344	0.4253	0.726	0.4614	0.3458	0.4458	0.3749	0.4472
8	263	ALA	0.2102	0.3139	0.3272	0.3145	0.3772	0.5477	0.4021	0.2446	0.3981	0.3063	0.7063
9	264	GLU	0.2595	0.2636	0.2725	0.2859	0.2704	0.8695	0.3371	0.2391	0.2897	0.3976	0.7197
10	265	GLU	0.2974	0.0937	0.109	0.1589	0.2509	0.7205	0.2788	0.2298	0.3077	0.2241	0.6783
11	266	LEU	0.1697	0.2225	0.1921	0.126	0.2115	0.5292	0.2506	0.2253	0.2237	0.184	0.4845
12	267	HIS	0.2228	0.2718	0.264	0.1481	0.3757	0.6997	0.5231	0.3216	0.383	0.3438	0.5572
13	268	GLU	0.4477	0.3392	0.2997	0.0934	0.4665	0.7772	0.3544	0.2593	0.379	0.325	0.515
14	269	LYS	0.4083	0.1829	0.1629	0.0821	0.4059	0.5835	0.2273	0.1876	0.2318	0.1282	0.483
15	270	ALA	0.4836	0.1894	0.18	0.1071	0.4157	0.5031	0.182	0.168	0.2	0.1846	0.4739
16	271	LEU	0.6943	0.205	0.1962	0.0801	0.4109	0.8501	0.3622	0.2058	0.3073	0.2902	0.486
17	272	ASP	0.5103	0.2836	0.2271	0.1354	0.3431	0.7109	0.3173	0.265	0.3312	0.2089	0.6518
18	273	PRO	0.6015	0.2194	0.13	0.1309	0.3754	0.6666	0.3059	0.307	0.3174	0.2378	0.7353
19	274	PHE	0.5842	0.2792	0.1868	0.0727	0.3041	0.7986	0.4598	0.442	0.5129	0.219	1.633
20	275	LEU	0.4421	0.2421	0.1725	0.0874	0.3048	0.5974	0.435	0.3449	0.4404	0.1267	1.1875
21	276	LEU	0.3884	0.1789	0.1081	0.1095	0.2695	0.4255	0.2759	0.2645	0.3576	0.1687	0.4795
22	277	GLN	0.5401	0.1899	0.1109	0.1306	0.2752	0.5448	0.3668	0.4343	0.4537	0.2116	0.9986
23	278	ALA	0.408	0.2728	0.2168	0.1434	0.3193	0.5388	0.3577	0.4092	0.4503	0.1442	0.8067
24	279	GLU	0.3472	0.1971	0.1814	0.1693	0.3114	0.4381	0.3425	0.3272	0.3086	0.2031	0.4605
25	280	PHE	0.3772	0.1047	0.0986	0.1727	0.274	0.3158	0.2663	0.2204	0.3057	0.1696	0.4529
26	281	PHE	0.5403	0.1821	0.127	0.22	0.3176	0.4821	0.4338	0.3323	0.3936	0.2766	0.8208
27	282	GLU	0.3686	0.1136	0.1172	0.1519	0.2877	0.5238	0.2871	0.4396	0.344	0.3198	0.5826
28	283	ILE	0.3843	0.0603	0.093	0.1353	0.318	0.1192	0.1619	0.2039	0.2318	0.1623	0.4531
29	284	PRO	0.2868	0.1268	0.1089	0.1737	0.6293	0.2211	0.3209	0.0998	0.1885	0.2143	0.4601
30	285	MET	0.1408	0.084	0.0428	0.1167	0.3255	0.4482	0.1768	0.2312	0.2748	0.2213	0.3271
31	286	ASN	0.1192	0.1307	0.08	0.0799	0.1641	0.5066	0.1415	0.2026	0.2166	0.2223	0.3671
32	287	PHE	0.0703	0.0915	0.0741	0.1743	0.2254	0.4657	0.2432	0.2694	0.3307	0.3008	0.4502
33	288	VAL	0.4425	0.3186	0.2482	0.2003	0.4481	0.4084	0.4596	0.3707	0.3725	0.3894	0.3254
34	289	ASP	0.1025	0.2676	0.2329	0.2498	0.9639	0.8603	0.8417	0.8878	0.7615	0.6281	1.0743
35	290	PRO	0.0375	0.3504	0.2557	0.1351	1.1294	0.7189	0.8976	0.9719	0.6728	0.4725	1.3107
36	291	LYS	0.2241	0.5632	0.5476	0.2503	1.4771	1.1148	1.309	1.3223	0.9785	0.6488	1.3865
37	292	GLU	0.2891	0.8525	0.8181	0.417	1.1429	1.013	1.0555	1.016	0.9545	0.6012	0.5674
38	293	TYR	0.3455	0.981	0.8925	0.5879	0.4564	0.6807	0.5688	0.8793	0.6362	0.5384	1.1256
39	294	ASP	0.3397	1.2769	1.1293	0.7797	0.9959	1.1244	0.8086	0.7634	0.9538	1.2382	1.5947
40	295	ILE	0.1439	0.4777	0.3801	0.4082	0.8472	0.9012	0.8412	0.6178	0.7935	0.9474	6.4008
41	296	PRO	0.3971	0.5702	0.4521	0.4145	1.1861	1.3217	1.0497	1.0014	1.1307	1.5844	5.3941
42	297	GLY	0.327	0.6301	0.5907	0.3998	1.1465	1.3089	0.7704	0.833	1.0108	1.3946	2.3901
43	298	LEU	0.1648	0.4913	0.4889	0.352	0.5426	0.5901	0.4723	0.3752	0.5062	0.5205	1.3618
44	299	VAL	0.4889	0.0985	0.2259	0.3487	1.3074	1.7787	1.3526	1.1105	1.4654	1.5304	2.0373
45	300	ARG	0.4497	0.2432	0.1045	0.2379	0.9327	1.2248	0.9261	0.8274	0.9609	0.9509	1.2469
46	301	LYS	0.3355	0.2989	0.1647	0.232	0.1561	0.1832	0.163	0.2571	0.125	0.1971	0.2944
47	302	ASN	0.3616	0.2006	0.1068	0.2069	0.4183	0.404	0.453	0.534	0.3793	0.3754	0.3868
48	303	ARG	0.5885	0.3643	0.3087	0.208	0.5544	0.551	0.5071	0.4957	0.3985	0.4879	0.3715
49	304	TYR	0.5319	0.3061	0.3025	0.1943	0.4699	0.6774	0.4901	0.3675	0.4009	0.3175	0.668
50	305	LYS	0.6713	0.5245	0.5085	0.3993	0.3566	0.6812	0.4084	0.4036	0.1985	0.2466	0.5869
51	306	THR	0.6623	0.5351	0.5021	0.4612	0.5447	0.868	0.5224	0.5274	0.3911	0.3392	0.5524
52	307	ILE	0.3683	0.3301	0.2844	0.0931	0.4226	0.7328	0.3565	0.3569	0.3187	0.2773	0.3963
53	308	LEU	0.2309	0.322	0.2698	0.0839	0.3557	0.5732	0.3278	0.3277	0.2992	0.203	0.455
54	309	PRO	0.147	0.1514	0.1783	0.1331	0.3244	0.5156	0.3117	0.2575	0.3125	0.2187	0.3421
55	310	ASN	0.1525	0.1619	0.1652	0.1595	0.344	0.5049	0.3105	0.315	0.3142	0.2772	0.3107
56	311	PRO	0.1279	0.0867	0.1082	0.12	0.5332	0.6801	0.4395	0.4155	0.4278	0.4487	0.4786
57	312	HIS	0.2064	0.1179	0.1269	0.1727	0.5178	0.6631	0.3641	0.4204	0.404	0.4279	0.4216
58	313	SER	0.1768	0.0996	0.0962	0.1533	0.3135	0.4592	0.1979	0.2892	0.2225	0.3249	0.3312
59	314	ARG	0.11	0.1108	0.1502	0.1707	0.2955	0.4176	0.2873	0.2713	0.282	0.1924	0.3755
60	315	VAL	0.1803	0.1516	0.108	0.1494	0.2373	0.233	0.2138	0.1647	0.229	0.1316	0.2255
61	316	CYS	0.2179	0.2318	0.1436	0.1516	0.1219	0.3672	0.1632	0.1828	0.1968	0.414	0.1669
62	317	LEU	0.1611	0.2518	0.1621	0.1683	0.1779	0.3228	0.1039	0.1741	0.1334	0.2651	0.0667
63	318	THR	0.1372	0.2775	0.2588	0.1158	0.8649	1.1259	0.9544	0.9726	0.9634	1.0914	0.8484
64	319	SER	0.3216	0.8822	0.9028	0.2894	1.4625	1.6171	1.3729	1.3948	1.4243	1.5364	1.4207
65	320	PRO	0.4106	0.7305	0.8293	0.0722	1.9481	2.1063	1.8206	1.8515	1.936	2.0496	2.7596
66	321	ASP	0.3066	0.3329	0.4151	0.2774	1.7799	1.7511	1.8479	1.8311	1.9844	1.9262	2.7927
67	322	PRO	0.3321	0.3712	0.397	0.2152	1.6236	1.6682	1.7508	1.806	1.8753	1.7574	7.3205
68	323	ASP	0.2371	0.3262	0.3677	0.1337	1.7772	2.1508	1.7352	1.9493	1.9253	1.8373	9.807
69	324	ASP	0.2893	0.4053	0.3605	0.0908	1.0775	1.4286	0.8629	1.1164	1.0999	1.3309	6.3177
70	325	PRO	0.0826	0.3428	0.2497	0.2386	0.4763	0.6514	0.4612	0.6363	0.5291	0.4641	5.2359
71	326	LEU	0.2505	0.2862	0.1906	0.3186	0.144	0.3044	0.1838	0.1008	0.1859	0.4239	1.7647
72	327	SER	0.0794	0.1928	0.1213	0.123	0.4216	0.8106	0.4661	0.4201	0.55	0.8018	1.4848
73	328	SER	0.1309	0.128	0.0114	0.1345	0.3418	0.7154	0.4131	0.3896	0.5625	0.6593	0.2306
74	329	TYR	0.1501	0.1857	0.0812	0.1762	0.0759	0.087	0.0906	0.1489	0.1263	0.1344	0.4379
75	330	ILE	0.1642	0.1892	0.0914	0.1557	0.147	0.1272	0.1904	0.1288	0.1829	0.1034	0.3567
76	331	ASN	0.1772	0.1451	0.0474	0.0662	0.1771	0.2737	0.2582	0.2317	0.2528	0.2139	0.378
77	332	ALA	0.1146	0.1565	0.0908	0.0825	0.1692	0.2713	0.1909	0.1729	0.216	0.179	0.3288
78	333	ASN	0.0569	0.0527	0.038	0.1131	0.1316	0.2573	0.093	0.1319	0.1468	0.1884	0.2868
79	334	TYR	0.0494	0.0976	0.0561	0.0925	0.1846	0.2386	0.0757	0.1691	0.1359	0.1954	0.2581
80	335	ILE	0.0914	0.1148	0.0895	0.1469	0.1177	0.1967	0.0948	0.1218	0.0923	0.1648	0.2365
81	336	ARG	0.1567	0.0256	0.029	0.1449	0.1668	0.2876	0.1587	0.1909	0.1822	0.1984	0.3381
82	337	GLY	0.1933	0.1802	0.1751	0.1755	0.1852	0.3114	0.1353	0.2448	0.223	0.2512	0.3103
83	338	TYR	0.204	0.091	0.101	0.1082	0.1369	0.1903	0.2095	0.2325	0.2097	0.2383	0.3661
84	339	GLY	0.1536	0.063	0.0759	0.2501	0.1336	0.304	0.2893	0.2836	0.2215	0.4083	0.158
85	340	GLY	0.2658	0.1502	0.1516	0.1931	0.2515	0.2977	0.1737	0.141	0.1473	0.2949	0.3467
86	341	GLU	0.1858	0.044	0.0523	0.1665	0.2585	0.2588	0.1092	0.1785	0.1297	0.254	0.4446
87	342	GLU	0.1677	0.0339	0.0428	0.1257	0.1853	0.1965	0.1546	0.1702	0.1584	0.1996	0.4567
88	343	LYS	0.1992	0.1394	0.1137	0.1366	0.1494	0.1514	0.1277	0.1295	0.1299	0.1776	0.3378
89	344	VAL	0.1809	0.1157	0.0953	0.1088	0.0842	0.2642	0.0969	0.0949	0.0769	0.0503	0.3286
90	345	TYR	0.052	0.1355	0.1184	0.0535	0.031	0.1491	0.0851	0.0811	0.0818	0.1042	0.1628
91	346	ILE	0.0779	0.0788	0.0581	0.0999	0.0975	0.1664	0.0858	0.1397	0.1015	0.1558	0.2332
92	347	ALA	0.0984	0.1339	0.0859	0.1219	0.1477	0.1649	0.1365	0.0832	0.0915	0.1651	0.2616
93	348	THR	0.1523	0.1781	0.1198	0.1087	0.1983	0.1867	0.205	0.1098	0.1178	0.1926	0.2799
94	349	GLN	0.129	0.1535	0.1139	0.0761	0.1746	0.2403	0.2987	0.2958	0.3461	0.251	0.3475
95	350	GLY	0.1083	0.1962	0.1225	0.0257	0.1716	0.1308	0.3038	0.3219	0.2572	0.1021	0.2868
96	351	PRO	0.2319	0.238	0.1328	0.1551	0.3112	0.2513	0.3181	0.3253	0.2751	0.1311	0.4051
97	352	ILE	0.2101	0.2784	0.1503	0.2108	0.3155	0.3382	0.4105	0.3664	0.3533	0.1785	0.5179
98	353	VAL	0.1891	0.4306	0.3338	0.2026	0.3218	0.2558	0.3987	0.4362	0.3659	0.401	0.6042
99	354	SER	0.3115	0.3363	0.19	0.2272	0.3168	0.1211	0.3343	0.4136	0.2505	0.2962	0.531
100	355	THR	0.2526	0.3269	0.1946	0.1556	0.2712	0.1045	0.3282	0.2965	0.2659	0.2299	0.4173
101	356	VAL	0.219	0.3133	0.1822	0.1392	0.1554	0.2206	0.3241	0.2472	0.2463	0.2873	0.3692
102	357	ALA	0.1339	0.2703	0.1548	0.1599	0.2153	0.2383	0.2784	0.2192	0.212	0.3533	0.2521
103	358	ASP	0.1475	0.2744	0.167	0.1479	0.1933	0.174	0.2205	0.2176	0.2476	0.2981	0.2301
104	359	PHE	0.1866	0.2485	0.1537	0.1102	0.06	0.1574	0.1242	0.1595	0.1407	0.2303	0.2593
105	360	TRP	0.1622	0.1296	0.1102	0.0991	0.1187	0.2566	0.1346	0.2064	0.1975	0.3054	0.2622
106	361	ARG	0.205	0.157	0.146	0.1039	0.1794	0.2844	0.1967	0.279	0.2694	0.355	0.1806
107	362	MET	0.1731	0.2871	0.2146	0.1103	0.1208	0.1526	0.1603	0.1653	0.1399	0.2131	0.1676
108	363	VAL	0.0469	0.1797	0.1151	0.074	0.1138	0.1637	0.1276	0.1635	0.1509	0.2188	0.2408
109	364	TRP	0.1363	0.1967	0.1846	0.0797	0.1092	0.1568	0.2025	0.2317	0.2549	0.2596	0.1334
110	365	GLN	0.2093	0.241	0.2104	0.0795	0.1003	0.1638	0.1523	0.1778	0.1188	0.1267	0.0896
111	366	GLU	0.0714	0.1667	0.1431	0.1096	0.1649	0.11	0.134	0.0962	0.0648	0.1117	0.1395
112	367	HIS	0.0396	0.1961	0.1541	0.1415	0.2578	0.0635	0.1829	0.1926	0.2365	0.2394	0.1453
113	368	THR	0.0824	0.1999	0.1587	0.1102	0.1463	0.0381	0.2188	0.1375	0.1792	0.2467	0.1391
114	369	PRO	0.1033	0.1939	0.1579	0.1603	0.2094	0.112	0.1867	0.1707	0.1493	0.1116	0.3513
115	370	ILE	0.0361	0.174	0.1365	0.109	0.1445	0.083	0.1416	0.1005	0.0906	0.1245	0.2535
116	371	ILE	0.0481	0.0842	0.0305	0.1008	0.0858	0.0611	0.1283	0.0789	0.1101	0.1616	0.1093
117	372	VAL	0.0233	0.1232	0.1504	0.0241	0.105	0.1151	0.184	0.1031	0.1529	0.1647	0.1362
118	373	MET	0.1187	0.1134	0.1619	0.1047	0.1643	0.1721	0.1526	0.1205	0.1573	0.2085	0.1578
119	374	ILE	0.1868	0.1168	0.1354	0.2329	0.2832	0.5402	0.3235	0.3849	0.3387	0.2883	0.2971
120	375	THR	0.2143	1.9566	0.1326	0.1914	0.354	0	0.2495	0.3052	0.399	1.9674	1.1765
121	376	ASN	0.1857	2.6085	0.1617	0.1575	0.4194	1.0413	0.2747	0.1561	0.5714	2.6568	1.1189
122	377	ILE	0.194	3.7221	0.5927	0.3837	0.0781	0	0.1757	0.2283	0.3209	3.9828	0.4286
123	378	GLU	0.4276	3.7393	0.6655	0.164	0.1738	0	0.526	0.5353	0.4784	3.9385	0.6811
124	379	GLU	0.3901	3.0011	0.4041	0.1809	0.5223	0	0.4829	0.415	0.3876	3.1506	0.5086
125	380	MET	0.1922	3.92	0.2079	0.1625	0	0	0.7297	0.3226	0.6717	4.7423	0.8068
126	381	ASN	0.3017	3.5372	2.3836	2.8123	0	0	1.0787	2.6303	0	4.8156	1.0981
127	382	GLU	0.4799	2.8622	1.0738	1.1582	0	0	0.4623	0.7666	0	3.1775	0.9013
128	383	LYS	0.3069	0.9281	0.3601	0.242	0.9954	0	0.5231	0.158	0	1.2931	0.5682
129	384	CYS	0.2517	0.2318	0.2212	0.2406	0.6871	0	0.2785	0.0807	0.2953	0.5023	0.4842
130	385	THR	0.1594	0.1859	0.1316	0.1744	0.4049	0.8803	0.3992	0.3017	0.4261	0.4337	1.0922
131	386	GLU	0.1549	0.4179	0.2763	0.2039	0.3356	0.4814	0.202	0.2759	0.2241	0.3523	0.6707
132	387	TYR	0.0898	0.2982	0.1735	0.1508	0.2744	0.3165	0.251	0.2463	0.2616	0.3946	0.1601
133	388	TRP	0.115	0.3138	0.1869	0.1538	0.3889	0.3515	0.2537	0.2544	0.2745	0.3802	0.1626
134	389	PRO	0.3164	0.3009	0.1917	0.0385	0.4909	0.5039	0.5922	0.4	0.4821	0.5916	0.2189
135	390	GLU	0.2597	0.2583	0.115	0.1196	0.416	0.4481	0.6509	0.2824	0.485	0.6649	0.0651
136	391	GLU	0.5774	0.2454	0.1217	0.222	0.4296	0.4091	0.5197	0.3533	0.3542	0.5091	0.253
137	392	GLN	0.2553	0.2783	0.1808	0.1794	0.2588	0.2916	0.213	0.16	0.2306	0.3851	0.4813
138	393	VAL	0.382	0.1712	0.0363	0.2347	0.6168	0.5263	0.5099	0.393	0.4406	0.3307	0.6624
139	394	ALA	0.4443	0.1824	0.081	0.3034	0.8289	0.8903	0.9755	0.838	0.7844	0.592	1.0651
140	395	TYR	0.3941	0.3114	0.1914	0.3493	0.8476	1.1473	0.9469	0.8088	0.8503	0.7767	0.8964
141	396	ASP	0.9272	0.3775	0.2733	0.8526	1.3139	1.7314	1.4854	1.4994	1.4932	1.4019	1.3246
142	397	GLY	0.9809	0.4673	0.401	0.8967	1.3627	1.6941	1.5197	1.6341	1.5409	1.4655	1.6884
143	398	VAL	0.43	0.1327	0.2278	0.3441	0.9738	1.2682	0.9914	1.12	1.0197	0.7494	0.9764
144	399	GLU	0.6078	0.372	0.3402	0.221	0.7843	0.9934	0.9772	1.0159	0.8915	0.538	1.0879
145	400	ILE	0.4156	0.3164	0.2513	0.2709	0.4007	0.5959	0.5282	0.5012	0.5061	0.3308	0.5935
146	401	THR	0.2487	0.2922	0.2818	0.2459	0.3365	0.1976	0.2052	0.1526	0.1877	0.2536	0.2539
147	402	VAL	0.2403	0.2209	0.2066	0.2914	0.2996	0.0956	0.3004	0.2516	0.2539	0.2653	0.2394
148	403	GLN	0.2237	0.2069	0.138	0.2142	0.2428	0.0103	0.2802	0.1336	0.0934	0.2335	0.3672
149	404	LYS	0.3496	0.2345	0.191	0.1427	0.4758	0.15	0.3586	0.2644	0.0558	0.1772	0.2852
150	405	VAL	0.2362	0.2454	0.2156	0.2564	0.6135	0.4465	0.7265	0.5874	0.4062	0.4588	0.1447
151	406	ILE	0.2697	0.2972	0.2777	0.2726	0.4924	0.4737	0.5989	0.4669	0.3822	0.3931	0.0847
152	407	HIS	0.2986	0.3178	0.3771	0.2627	0.3919	0.455	0.8128	0.6651	0.4585	0.4826	0.2487
153	408	THR	0.2864	0.1214	0.1995	0.2431	0.4545	0.6546	0.9024	0.6862	0.4663	0.4527	0.5019
154	409	GLU	0.2477	0.1503	0.1984	0.2379	0.4143	0.7853	1.065	0.7673	0.7669	0.4827	0.8918
155	410	ASP	0.1933	0.6113	0.5104	0.7222	0.7554	1.2554	0.95	0.8198	0.8468	0.7091	1.1111
156	411	TYR	0.2928	0.2329	0.1657	0.2309	0.4902	0.6075	0.6059	0.3601	0.3665	0.366	0.4733
157	412	ARG	0.1177	0.2136	0.1832	0.0641	0.4013	0.5607	0.7786	0.5173	0.5504	0.4708	0.3493
158	413	LEU	0.1112	0.1808	0.1562	0.111	0.2506	0.3885	0.4343	0.1807	0.2934	0.2072	0.157
159	414	ARG	0.1311	0.146	0.1039	0.1522	0.2658	0.2143	0.3347	0.2239	0.0878	0.199	0.1744
160	415	LEU	0.159	0.1887	0.1571	0.1431	0.3729	0.1414	0.1934	0.2005	0.1207	0.2287	0.1712
161	416	ILE	0.2276	0.1935	0.1564	0.1695	0.3525	0.1431	0.2074	0.2447	0.2351	0.2891	0.2206
162	417	SER	0.3154	0.2578	0.2434	0.2622	0.3033	0.2888	0.1842	0.2594	0.2564	0.1788	0.2566
163	418	LEU	0.1805	0.2899	0.2757	0.2397	0.3013	0.4145	0.3707	0.3873	0.3344	0.2411	0.461
164	419	LYS	0.1634	0.5606	0.5966	0.2358	0.4218	0.7722	0.6206	0.5527	0.5175	0.2721	0.495
165	420	SER	0.2954	0.3806	0.4282	0.2368	1.115	0	1.0132	1.0606	1.0287	0.8986	0.7205
166	421	GLY	0.3248	0.2753	0.2503	0.4824	1.4443	1.04	1.1022	1.1825	1.2099	1.0808	1.0981
167	422	THR	0.232	0.6936	0.7685	0.4381	1.3525	0	1.1772	1.0924	1.2001	0.9497	1.0587
168	423	GLU	0.2497	0.4069	0.4605	0.5464	0.8533	0.728	0.8259	0.7871	0.7017	0.1958	0.5521
169	424	GLU	0.2097	0.5131	0.5435	0.1212	0.3757	0.3507	0.3971	0.2971	0.2855	0.1327	0.5223
170	425	ARG	0.2221	0.3254	0.315	0.1507	0.1738	0.1563	0.2493	0.1867	0.1431	0.1093	0.2083
171	426	GLY	0.1864	0.2036	0.1649	0.1977	0.1646	0.1023	0.1914	0.2694	0.1498	0.0907	0.1641
172	427	LEU	0.1394	0.2464	0.2037	0.1409	0.1686	0.0398	0.1086	0.1637	0.0913	0.1275	0.3673
173	428	LYS	0.0532	0.2116	0.1724	0.1332	0.1128	0.0362	0.1404	0.1189	0.059	0.0298	0.4628
174	429	HIS	0.0652	0.1769	0.1553	0.1156	0.0849	0.08	0.1596	0.0713	0.0906	0.0972	0.2838
175	430	TYR	0.1183	0.1727	0.1345	0.0779	0.3545	0.3107	0.2898	0.2287	0.2563	0.2575	0.2292
176	431	TRP	0.0687	0.1981	0.1946	0.0808	0.4118	0.3209	0.4031	0.337	0.3044	0.3248	0.2835
177	432	PHE	0.1037	0.1594	0.1714	0.193	0.3513	0.3839	0.3041	0.2728	0.1834	0.1123	0.2566
178	433	THR	0.1274	0.4184	0.5038	0.4023	0.3378	0.6919	0.2356	0.2508	0.2516	0.247	0.4006
179	434	SER	0.1283	0.0958	0.1788	0.2637	0.2555	0.4826	0.158	0.1688	0.1469	0.269	0.3914
180	435	TRP	0.1001	0.1612	0.107	0.3008	0.2344	0.2985	0.1606	0.2611	0.2254	0.162	0.4048
181	436	PRO	0.1009	0.2881	0.257	0.23	0.1788	0.2069	0.4535	0.4496	0.2391	0.0382	0.4367
182	437	ASP	0.1524	0.1239	0.116	0.3184	0.1724	0.5206	0.608	0.7228	0.2633	0.2788	0.5007
183	438	GLN	0.5427	0.14	0.0835	0.2754	0.1873	0.6534	0.2839	0.2911	0.249	0.1781	0.3767
184	439	LYS	0.2716	0.123	0.0896	0.185	0.2698	0.4091	0.3363	0.3713	0.2664	0.1635	0.2263
185	440	THR	0.3117	0.1009	0.0832	0.147	0.3366	0.5329	0.4432	0.4989	0.3604	0.2849	0.2687
186	441	PRO	0.2739	0.118	0.0383	0.1039	0.5327	0.5876	0.4367	0.4661	0.4214	0.2959	0.2377
187	442	ASP	0.2856	0.2365	0.2396	0.0914	0.57	0.6603	0.4075	0.3421	0.3983	0.4304	0.1583
188	443	ARG	0.2294	0.2294	0.2195	0.1779	0.4592	0.591	0.3916	0.3558	0.3464	0.3744	0.3277
189	444	ALA	0.1258	0.0901	0.1757	0.182	0.2511	0.3663	0.3031	0.2514	0.2716	0.3086	0.5641
190	445	PRO	0.0378	0.1446	0.2159	0.1591	0.2439	0.2398	0.1948	0.2176	0.2105	0.237	0.443
191	446	PRO	0.0924	0.2035	0.2462	0.12	0.2536	0.3543	0.3399	0.2828	0.2596	0.2412	0.3254
192	447	LEU	0.1402	0.1727	0.1885	0.1948	0.1919	0.2084	0.2186	0.248	0.2573	0.2112	0.4524
193	448	LEU	0.1721	0.1234	0.1759	0.1859	0.2291	0.279	0.1637	0.2871	0.217	0.2036	0.5676
194	449	HIS	0.2442	0.1339	0.1696	0.0951	0.1759	0.2582	0.11	0.1263	0.1481	0.1093	0.3368
195	450	LEU	0.081	0.1225	0.1256	0.1491	0.1579	0.239	0.1265	0.1822	0.1768	0.167	0.1443
196	451	VAL	0.1229	0.1208	0.1425	0.122	0.1804	0.2734	0.1082	0.1502	0.1467	0.1784	0.3287
197	452	ARG	0.1506	0.0758	0.132	0.1139	0.1687	0.2633	0.1555	0.2305	0.1909	0.2879	0.3713
198	453	GLU	0.0806	0.0656	0.1247	0.0696	0.2401	0.3244	0.2351	0.1399	0.2056	0.2201	0.3063
199	454	VAL	0.2791	0.1858	0.2056	0.1077	0.0855	0.1528	0.0326	0.0592	0.0935	0.172	0.1802
200	455	GLU	0.6063	0.5061	0.5237	0.1373	0.1879	0.6204	0.2098	0.1285	0.2176	0.5735	0.5771
201	456	GLU	0.4398	0.4923	0.4905	0.2003	0.2461	0.53	0.2848	0.2338	0.2684	0.4342	0.6268
202	457	ALA	0.1036	0.1422	0.1071	0.1361	0.192	0.2039	0.1851	0.1838	0.129	0.1135	0.381
203	458	ALA	0.119	0.1682	0.1548	0.1509	0.045	0.1716	0.0985	0.1416	0.1026	0.2806	0.5145
204	459	GLN	0.1138	0.2369	0.2375	0.2347	0.1318	0.2273	0.0918	0.1892	0.1342	0.3732	0.7493
205	460	GLN	0.2146	0.1751	0.1753	0.2386	0.2498	0.3127	0.1473	0.2074	0.143	0.3521	0.3973
206	461	GLU	0.2262	0.1968	0.2005	0.1264	0.2181	0.3641	0.0513	0.1283	0.0514	0.2085	0.6085
207	462	GLY	0.2487	0.2331	0.2401	0.2472	0.2511	0.561	0.2517	0.295	0.2243	0.235	0.8649
208	463	PRO	0.3018	0.1042	0.114	0.1279	0.0898	0.8572	0.4151	0.5136	0.4498	0.4948	0.9889
209	464	HIS	0.484	0.022	0.0401	0.2905	0.0872	0.857	0.2522	0.3876	0.3302	0.2268	0.3336
210	465	CYS	0.1849	0.0461	0.0594	0.1235	0.1072	0.2505	0.1349	0.0961	0.1434	0.1918	0.4398
211	466	ALA	0.1028	0.0871	0.0638	0.0445	0.2834	0.0756	0.1626	0.1937	0.2079	0.197	0.3174
212	467	PRO	0.0862	0.1319	0.1253	0.0573	0.2031	0.0621	0.0883	0.0891	0.1366	0.1471	0.063
213	468	ILE	0.0045	0.1253	0.1076	0.0417	0.1051	0.0187	0.0578	0.0864	0.1199	0.1443	0.125
214	469	ILE	0.0907	0.1347	0.1308	0.0961	0.0944	0.0656	0.0984	0.132	0.0808	0.1525	0.0624
215	470	VAL	0.1026	0.1356	0.1031	0.1342	0.1207	0.1013	0.0773	0.0925	0.0727	0.1587	0.1025
216	471	HIS	0.1024	0.1654	0.1185	0.1545	0.2145	0.3233	0.1868	0.232	0.2299	0.1755	0.3269
217	472	CYS	0.1003	0.1678	0.0979	0.5577	0.7577	0.6176	0.8324	0.858	0.7857	0.68	0.715
218	473	SER	0.1395	0.1352	0.0699	0.1898	0.4249	0.5084	0.6195	0.5839	0.5325	0.2439	0.3763
219	474	ALA	0.0656	0.1177	0.0236	0.1287	0.0838	0.5797	0.2849	0.2431	0.3797	0.2916	0.4674
220	475	GLY	0.1516	0.1412	0.056	0.0934	0.1933	0.6696	0.321	0.2658	0.3505	0.2789	0.4325
221	476	ILE	0.1876	0.1276	0.0578	0.1256	0.2444	0.493	0.1968	0.1492	0.2291	0.1942	0.3468
222	477	GLY	0.1642	0.115	0.0622	0.1101	0.3348	0.4741	0.268	0.2688	0.1918	0.2279	0.3828
223	478	ARG	0.167	0.16	0.075	0.0867	0.1544	0.3904	0.0947	0.0787	0.1109	0.1721	0.3168
224	479	THR	0.1418	0.1134	0.0747	0.0639	0.0914	0.4079	0.1319	0.0619	0.0912	0.1773	0.206
225	480	GLY	0.0594	0.079	0.0467	0.0718	0.127	0.3719	0.2391	0.1992	0.2177	0.2777	0.3478
226	481	CYS	0.0953	0.055	0.0702	0.0762	0.0577	0.3073	0.1595	0.171	0.0855	0.1228	0.2296
227	482	PHE	0.0719	0.0362	0.0648	0.123	0.1053	0.3382	0.1108	0.0745	0.0534	0.1252	0.2243
228	483	ILE	0.085	0.0599	0.0817	0.1154	0.0488	0.2977	0.1387	0.0948	0.0871	0.0975	0.1968
229	484	ALA	0.0639	0.0343	0.0425	0.108	0.1998	0.1746	0.1543	0.1774	0.1296	0.0686	0.0994
230	485	THR	0.0942	0.0594	0.0674	0.057	0.1019	0.1652	0.0598	0.1107	0.0979	0.0535	0.123
231	486	SER	0.1257	0.0638	0.1008	0.0718	0.0882	0.3069	0.1172	0.125	0.1209	0.1447	0.3594
232	487	ILE	0.1101	0.0982	0.1272	0.1024	0.1156	0.2636	0.1455	0.153	0.1695	0.1388	0.2717
233	488	CYS	0.0807	0.0888	0.1117	0.132	0.2038	0.2215	0.2368	0.1563	0.2039	0.1118	0.238
234	489	CYS	0.0928	0.066	0.0843	0.1793	0.2753	0.2711	0.2802	0.2339	0.288	0.1834	0.2625
235	490	GLN	0.066	0.1133	0.1478	0.1692	0.244	0.3821	0.2788	0.2552	0.301	0.1775	0.2648
236	491	GLN	0.1442	0.1421	0.1487	0.174	0.3189	0.3889	0.3226	0.2946	0.3517	0.2024	0.3004
237	492	LEU	0.0414	0.1732	0.1634	0.0922	0.3054	0.3455	0.3156	0.2886	0.3461	0.2312	0.132
238	493	ARG	0.1073	0.2159	0.1899	0.1219	0.2177	0.3884	0.3224	0.3105	0.3616	0.2633	0.3391
239	494	GLN	0.1774	0.2097	0.1855	0.2383	0.2438	0.5437	0.3574	0.3666	0.3978	0.2838	0.5723
240	495	GLU	0.158	0.2404	0.2139	0.1858	0.2349	0.5609	0.3461	0.3274	0.3877	0.2589	0.5477
241	496	GLY	0.1971	0.3067	0.3187	0.2223	0.2591	0.4104	0.3946	0.407	0.4237	0.2575	0.3762
242	497	VAL	0.1363	0.2519	0.213	0.2339	0.2167	0.4355	0.3315	0.3693	0.3628	0.2517	0.4685
243	498	VAL	0.1682	0.1775	0.1519	0.1287	0.1527	0.3556	0.1307	0.2192	0.167	0.1071	0.3303
244	499	ASP	0.19	0.1589	0.1677	0.1627	0.1553	0.3709	0.0841	0.166	0.1681	0.1163	0.2932
245	500	ILE	0.2808	0.1742	0.1928	0.1186	0.1989	0.184	0.0641	0.1201	0.0596	0.0853	0.133
246	501	LEU	0.2334	0.1168	0.1276	0.218	0.1995	0.2774	0.2313	0.2862	0.1654	0.1428	0.1662
247	502	LYS	0.0856	0.1371	0.1543	0.1853	0.0928	0.2575	0.1948	0.191	0.1739	0.0388	0.2374
248	503	THR	0.1384	0.1045	0.1287	0.1061	0.0732	0.143	0.0769	0.0693	0.0178	0.0871	0.1627
249	504	THR	0.2361	0.0538	0.0864	0.1301	0.052	0.1008	0.1522	0.1432	0.1046	0.129	0.1386
250	505	CYS	0.1726	0.1659	0.1813	0.2652	0.1497	0.1477	0.2318	0.222	0.1438	0.1617	0.1362
251	506	GLN	0.1851	0.1724	0.1826	0.3344	0.0748	0.2889	0.0753	0.1615	0.0531	0.1346	0.234
252	507	LEU	0.0899	0.1317	0.1413	0.2275	0.0755	0.2922	0.1862	0.1293	0.1616	0.1878	0.2672
253	508	ARG	0.1099	0.1024	0.0838	0.1913	0.103	0.3108	0.2047	0.1413	0.1838	0.2175	0.309
254	509	GLN	0.1663	0.1438	0.1205	0.191	0.1545	0.4265	0.2072	0.1778	0.2557	0.2191	0.326
255	510	ASP	0.162	0.1254	0.1153	0.1328	0.1526	0.4779	0.3114	0.2194	0.282	0.2825	0.3453
256	511	ARG	0.0815	0.1826	0.1487	0.1753	0.1604	0.4299	0.1707	0.1674	0.2548	0.2511	0.3599
257	512	GLY	0.1652	0.0584	0.1153	0.1899	0.2845	0.4348	0.2776	0.2207	0.2822	0.2799	0.3854
258	513	GLY	0.1852	0.1925	0.204	0.0711	0.3629	0.4909	0.3181	0.2323	0.275	0.2394	0.4036
259	514	MET	0.2944	0.0943	0.0568	0.1105	0.2275	0.3711	0.1353	0.1337	0.174	0.1939	0.368
260	515	ILE	0.2705	0.1201	0.0542	0.1235	0.2143	0.383	0.2822	0.2109	0.2719	0.2405	0.3993
261	516	GLN	0.3829	0.0875	0.0281	0.1085	0.2376	0.7071	0.1894	0.1372	0.3697	0.3629	0.5581
262	517	THR	0.4206	0.1664	0.0912	0.1908	0.2635	0.708	0.3176	0.2816	0.4158	0.3485	0.7166
263	518	CYS	0.401	0.167	0.1012	0.1599	0.289	0.6096	0.3399	0.3792	0.4034	0.2405	0.595
264	519	GLU	0.3729	0.0824	0.0429	0.1372	0.3011	0.68	0.3218	0.3259	0.4356	0.2426	0.3889
265	520	GLN	0.3053	0.0729	0.0411	0.1352	0.2993	0.5702	0.2581	0.2501	0.3561	0.1713	0.2874
266	521	TYR	0.2582	0.0666	0.0413	0.0943	0.2891	0.3743	0.3093	0.2721	0.3036	0.1451	0.2106
267	522	GLN	0.3212	0.0293	0.093	0.0779	0.2093	0.4987	0.3311	0.3003	0.338	0.2493	0.2341
268	523	PHE	0.3279	0.0816	0.1003	0.1304	0.2697	0.4595	0.28	0.2723	0.2732	0.2148	0.1037
269	524	VAL	0.2456	0.065	0.0768	0.1184	0.1339	0.295	0.2199	0.2304	0.2336	0.1437	0.2233
270	525	HIS	0.2403	0.171	0.1201	0.0536	0.1514	0.3227	0.2365	0.2128	0.2344	0.1451	0.2238
271	526	HIS	0.1904	0.0535	0.0783	0.0362	0.2399	0.353	0.1146	0.0833	0.1561	0.0998	0.291
272	527	VAL	0.1445	0.0683	0.0871	0.0883	0.1486	0.2269	0.1753	0.0836	0.0931	0.0554	0.3796
273	528	MET	0.1111	0.1106	0.1773	0.0659	0.068	0.1953	0.1863	0.1284	0.1688	0.0581	0.2458
274	529	SER	0.1515	0.151	0.1447	0.0848	0.2268	0.381	0.3207	0.2193	0.3262	0.1681	0.2898
275	530	LEU	0.0813	0.1224	0.1128	0.123	0.2204	0.3348	0.2588	0.1454	0.2559	0.2049	0.4953
276	531	TYR	0.0893	0.1989	0.2609	0.1205	0.1632	0.1892	0.2495	0.2165	0.2231	0.2246	0.5757
277	532	GLU	0.0599	0.2492	0.281	0.1571	0.3002	0.2873	0.2519	0.2227	0.2699	0.2534	0.3478
278	533	LYS	0.2057	0.2063	0.202	0.1841	0.3477	0.3706	0.3198	0.2911	0.3573	0.3357	0.7279
279	534	GLN	0.187	0.2455	0.2564	0.1617	0.1173	0.2483	0.2747	0.3498	0.3218	0.34	0.8597
280	535	LEU	0.1143	0.3967	0.42	0.1376	0.4672	0.3465	0.6103	0.5332	0.5896	0.5789	0.467
281	536	SER	0.5643	0.4856	0.4736	0.1383	0.7682	0	0.7033	0.5375	0.6501	0.6389	0.7052
282	537	HIS	1.2045	0.8051	0.9232	0.4381	1.9859	1.5	2.0564	1.8441	2.0466	2.1584	1.1698
