# Supplementary material for: Pushed to extremes: distinct effects of high temperature versus pressure on the structure of STEP
Source: Commun Biol. 2024 Jan 12;7:59. doi: 10.1038/s42003-023-05609-0 (PMC10786866; doi:10.1038/s42003-023-05609-0)
Supplement: Supplementary file 4 — Supplementary Data 2 [file 42003_2023_5609_MOESM4_ESM.xlsx]

## Sheet: HiP
Residue	Sampled Map	chi1	𝛔_chi1_0	𝛔_chi1_5	𝛔_chi1_10	𝛔_chi1_15	𝛔_chi1_20	𝛔_chi1_25	𝛔_chi1_30	𝛔_chi1_35	𝛔_chi1_40	𝛔_chi1_45	𝛔_chi1_50	𝛔_chi1_55	𝛔_chi1_60	𝛔_chi1_65	𝛔_chi1_70	𝛔_chi1_75	𝛔_chi1_80	𝛔_chi1_85	𝛔_chi1_90	𝛔_chi1_95	𝛔_chi1_100	𝛔_chi1_105	𝛔_chi1_110	𝛔_chi1_115	𝛔_chi1_120	𝛔_chi1_125	𝛔_chi1_130	𝛔_chi1_135	𝛔_chi1_140	𝛔_chi1_145	𝛔_chi1_150	𝛔_chi1_155	𝛔_chi1_160	𝛔_chi1_165	𝛔_chi1_170	𝛔_chi1_175	𝛔_chi1_180	𝛔_chi1_185	𝛔_chi1_190	𝛔_chi1_195	𝛔_chi1_200	𝛔_chi1_205	𝛔_chi1_210	𝛔_chi1_215	𝛔_chi1_220	𝛔_chi1_225	𝛔_chi1_230
SER A256	2mFo-DFc	274	0.019	0.007	0.028	0.053	0.093	0.159	0.225	0.288	0.345	0.4	0.453	0.502	0.542	0.57	0.586	0.607	0.634	0.636	0.637	0.641	0.624	0.6	0.577	0.538	0.481	0.425	0.388	0.328	0.262	0.196	0.133	0.077	0.013	-0.045	-0.095	-0.131	-0.149	-0.152	-0.136	-0.099	-0.044	0.024	0.113	0.238	0.365	0.51	0.677
MET A257	2mFo-DFc	303	0.949	0.696	0.455	0.234	0.032	-0.108	-0.221	-0.309	-0.383	-0.441	-0.488	-0.546	-0.602	-0.655	-0.704	-0.733	-0.751	-0.768	-0.776	-0.786	-0.818	-0.829	-0.821	-0.844	-0.864	-0.882	-0.911	-0.952	-0.989	-0.982	-0.966	-0.947	-0.924	-0.884	-0.843	-0.779	-0.702	-0.628	-0.564	-0.505	-0.452	-0.406	-0.365	-0.338	-0.303	-0.257	-0.213
SER A258	2mFo-DFc	166.3	-0.987	-1.028	-1.05	-1.066	-1.077	-1.083	-1.081	-1.035	-0.982	-0.93	-0.879	-0.815	-0.729	-0.636	-0.534	-0.449	-0.34	-0.198	-0.028	0.144	0.365	0.637	0.95	1.204	1.5	1.832	2.193	2.455	2.734	3.028	3.251	3.308	3.298	3.303	3.142	2.9	2.665	2.422	2.005	1.627	1.286	0.968	0.611	0.299	0.035	-0.184	-0.359
ARG A259	2mFo-DFc	186.3	-1.114	-1.223	-1.294	-1.342	-1.38	-1.416	-1.453	-1.503	-1.55	-1.595	-1.638	-1.679	-1.693	-1.68	-1.627	-1.558	-1.471	-1.389	-1.271	-1.123	-0.964	-0.812	-0.625	-0.434	-0.236	-0.031	0.197	0.455	0.672	0.886	1.124	1.374	1.573	1.789	1.932	2.075	2.154	2.196	2.237	2.187	2.142	1.996	1.853	1.716	1.519	1.29	1.081
VAL A260	2mFo-DFc	170.7	-0.216	-0.285	-0.339	-0.396	-0.457	-0.495	-0.496	-0.491	-0.484	-0.477	-0.461	-0.436	-0.429	-0.407	-0.367	-0.354	-0.35	-0.322	-0.271	-0.211	-0.153	-0.068	0.043	0.177	0.338	0.529	0.727	0.925	1.133	1.297	1.418	1.521	1.632	1.654	1.665	1.691	1.644	1.492	1.364	1.266	1.152	0.981	0.822	0.703	0.625	0.602	0.654
LEU A261	2mFo-DFc	305.5	0.01	-0.186	-0.289	-0.372	-0.438	-0.435	-0.438	-0.437	-0.432	-0.401	-0.447	-0.499	-0.555	-0.621	-0.721	-0.816	-0.903	-0.969	-1.021	-1.06	-1.084	-1.044	-0.994	-0.937	-0.872	-0.785	-0.69	-0.631	-0.576	-0.52	-0.466	-0.46	-0.456	-0.447	-0.463	-0.481	-0.486	-0.492	-0.503	-0.511	-0.514	-0.485	-0.407	-0.312	-0.191	-0.007	0.227
GLN A262	2mFo-DFc	255.8	-0.361	-0.463	-0.504	-0.543	-0.58	-0.615	-0.646	-0.672	-0.686	-0.694	-0.693	-0.68	-0.662	-0.64	-0.6	-0.538	-0.48	-0.426	-0.379	-0.335	-0.292	-0.249	-0.245	-0.241	-0.227	-0.26	-0.287	-0.299	-0.333	-0.352	-0.358	-0.348	-0.334	-0.318	-0.274	-0.205	-0.142	-0.087	-0.031	0.052	0.14	0.225	0.312	0.403	0.494	0.579	0.674
GLU A264	2mFo-DFc	322.1	0.589	0.515	0.422	0.35	0.28	0.208	0.15	0.122	0.095	0.076	0.069	0.068	0.059	0.039	0.022	-0.005	-0.054	-0.098	-0.139	-0.192	-0.243	-0.289	-0.326	-0.349	-0.36	-0.361	-0.351	-0.333	-0.307	-0.273	-0.237	-0.203	-0.164	-0.129	-0.097	-0.052	-0.004	0.033	0.075	0.117	0.16	0.204	0.243	0.265	0.29	0.312	0.308
GLU A265	2mFo-DFc	203.9	0.532	0.384	0.212	0.029	-0.162	-0.333	-0.478	-0.606	-0.697	-0.76	-0.819	-0.862	-0.892	-0.921	-0.948	-0.973	-0.998	-1.016	-1.031	-1.045	-1.041	-1.016	-0.982	-0.921	-0.838	-0.74	-0.611	-0.459	-0.284	-0.075	0.147	0.385	0.623	0.868	1.083	1.275	1.438	1.564	1.59	1.592	1.561	1.435	1.308	1.179	1.018	0.868	0.731
LEU A266	2mFo-DFc	170.5	-0.554	-0.488	-0.472	-0.453	-0.434	-0.474	-0.525	-0.585	-0.659	-0.751	-0.835	-0.899	-0.955	-0.991	-0.971	-0.928	-0.87	-0.778	-0.651	-0.501	-0.32	-0.1	0.145	0.417	0.706	1.02	1.334	1.634	1.897	2.131	2.337	2.549	2.769	2.855	2.932	3.018	2.963	2.846	2.728	2.517	2.227	1.93	1.62	1.289	0.957	0.638	0.35
HIS A267	2mFo-DFc	305	-0.027	-0.147	-0.265	-0.362	-0.433	-0.491	-0.538	-0.585	-0.619	-0.636	-0.65	-0.689	-0.714	-0.725	-0.746	-0.768	-0.795	-0.782	-0.75	-0.709	-0.663	-0.616	-0.556	-0.493	-0.424	-0.368	-0.319	-0.259	-0.189	-0.165	-0.131	-0.087	-0.052	-0.026	0.018	0.06	0.066	0.067	0.084	0.066	0.041	0.032	0.027	0.008	0.01	0.037	0.105
GLU A268	2mFo-DFc	311.8	-0.443	-0.553	-0.626	-0.656	-0.679	-0.685	-0.652	-0.594	-0.529	-0.461	-0.397	-0.312	-0.211	-0.15	-0.103	-0.048	-0.024	-0.034	-0.034	-0.049	-0.102	-0.148	-0.189	-0.255	-0.326	-0.4	-0.464	-0.497	-0.522	-0.538	-0.509	-0.453	-0.378	-0.276	-0.15	-0.008	0.13	0.259	0.389	0.51	0.585	0.654	0.717	0.78	0.813	0.836	0.854
LYS A269	2mFo-DFc	180.6	-0.699	-0.772	-0.801	-0.776	-0.738	-0.681	-0.607	-0.523	-0.5	-0.509	-0.502	-0.571	-0.674	-0.781	-0.901	-1.038	-1.184	-1.28	-1.346	-1.362	-1.359	-1.261	-1.131	-0.966	-0.735	-0.437	-0.089	0.294	0.653	1.046	1.473	1.868	2.161	2.416	2.609	2.8	2.784	2.693	2.609	2.456	2.181	1.904	1.588	1.218	0.848	0.504	0.185
LEU A271	2mFo-DFc	295	0.198	0.19	0.173	0.165	0.152	0.133	0.098	0.06	0.018	-0.031	-0.08	-0.124	-0.166	-0.211	-0.241	-0.284	-0.352	-0.413	-0.469	-0.541	-0.617	-0.7	-0.781	-0.849	-0.897	-0.938	-0.959	-0.972	-0.975	-0.967	-0.946	-0.919	-0.898	-0.872	-0.845	-0.853	-0.861	-0.866	-0.874	-0.884	-0.88	-0.845	-0.761	-0.646	-0.502	-0.274	-0.021
ASP A272	2mFo-DFc	185.1	-1.057	-1.009	-0.964	-0.919	-0.877	-0.825	-0.769	-0.711	-0.639	-0.568	-0.546	-0.538	-0.546	-0.574	-0.597	-0.623	-0.66	-0.689	-0.705	-0.702	-0.677	-0.625	-0.516	-0.372	-0.182	0.111	0.459	0.87	1.376	1.931	2.517	3.127	3.7	4.106	4.407	4.642	4.67	4.52	4.33	4.085	3.561	3.042	2.534	2.012	1.476	0.986	0.544
PRO A273	2mFo-DFc	23.1	2.74	2.897	2.974	3.048	2.948	2.752	2.554	2.309	2.011	1.73	1.4	1.09	0.814	0.573	0.338	0.087	-0.135	-0.291	-0.422	-0.539	-0.652	-0.732	-0.786	-0.827	-0.862	-0.864	-0.861	-0.858	-0.854	-0.843	-0.822	-0.802	-0.774	-0.754	-0.739	-0.73	-0.728	-0.74	-0.734	-0.722	-0.728	-0.729	-0.723	-0.731	-0.736	-0.73	-0.718
PHE A274	2mFo-DFc	288.6	-0.389	-0.516	-0.605	-0.635	-0.598	-0.554	-0.512	-0.48	-0.448	-0.433	-0.434	-0.466	-0.528	-0.57	-0.61	-0.68	-0.732	-0.762	-0.826	-0.886	-0.92	-0.927	-0.924	-0.928	-0.878	-0.805	-0.721	-0.644	-0.571	-0.499	-0.425	-0.367	-0.315	-0.27	-0.26	-0.259	-0.255	-0.244	-0.255	-0.251	-0.207	-0.13	-0.026	0.108	0.283	0.509	0.805
LEU A275	2mFo-DFc	176.7	-0.109	-0.217	-0.304	-0.365	-0.454	-0.555	-0.634	-0.695	-0.758	-0.811	-0.892	-0.98	-1.067	-1.143	-1.21	-1.273	-1.325	-1.325	-1.307	-1.26	-1.123	-0.961	-0.771	-0.535	-0.245	0.104	0.456	0.824	1.224	1.66	2.034	2.395	2.715	3.018	3.251	3.379	3.408	3.334	3.226	2.927	2.524	2.085	1.633	1.165	0.683	0.224	-0.147
LEU A276	2mFo-DFc	282.1	-0.716	-0.708	-0.693	-0.67	-0.685	-0.73	-0.753	-0.75	-0.784	-0.806	-0.811	-0.805	-0.796	-0.783	-0.765	-0.72	-0.674	-0.657	-0.645	-0.617	-0.542	-0.49	-0.452	-0.388	-0.297	-0.239	-0.189	-0.161	-0.175	-0.217	-0.255	-0.32	-0.423	-0.527	-0.622	-0.688	-0.749	-0.805	-0.817	-0.748	-0.634	-0.492	-0.321	-0.035	0.313	0.697	1.088
GLN A277	2mFo-DFc	77.7	-0.509	-0.348	-0.093	0.239	0.603	1.001	1.416	1.841	2.249	2.653	3.046	3.327	3.441	3.517	3.576	3.567	3.385	3.148	2.925	2.655	2.27	1.901	1.568	1.268	0.958	0.673	0.431	0.225	0.04	-0.127	-0.261	-0.367	-0.467	-0.565	-0.662	-0.756	-0.834	-0.896	-0.947	-0.956	-0.954	-0.984	-1.009	-1.02	-1.015	-1.027	-1.06
GLU A279	2mFo-DFc	179.8	-1.032	-0.987	-0.929	-0.879	-0.819	-0.746	-0.692	-0.67	-0.684	-0.699	-0.72	-0.735	-0.754	-0.798	-0.85	-0.871	-0.858	-0.835	-0.794	-0.696	-0.56	-0.395	-0.19	0.055	0.348	0.692	1.035	1.358	1.704	2.048	2.391	2.642	2.878	2.998	3.124	3.254	3.201	3.1	2.954	2.687	2.331	1.969	1.593	1.162	0.732	0.338	-0.018
PHE A280	2mFo-DFc	178.7	-0.752	-0.798	-0.861	-0.923	-0.972	-1.014	-1.028	-1.031	-1.023	-1.052	-1.07	-1.071	-1.031	-1.019	-1	-0.992	-0.967	-0.894	-0.761	-0.592	-0.404	-0.142	0.149	0.475	0.898	1.347	1.849	2.331	2.71	3.08	3.402	3.592	3.785	3.932	3.951	3.971	3.968	3.885	3.685	3.441	3.089	2.697	2.275	1.83	1.385	0.92	0.449
PHE A281	2mFo-DFc	287	-0.298	-0.552	-0.704	-0.807	-0.871	-0.923	-0.933	-0.933	-0.91	-0.885	-0.855	-0.844	-0.862	-0.875	-0.882	-0.919	-0.948	-0.965	-0.973	-0.97	-0.907	-0.826	-0.735	-0.64	-0.545	-0.444	-0.336	-0.257	-0.201	-0.141	-0.112	-0.115	-0.101	-0.104	-0.139	-0.174	-0.218	-0.268	-0.301	-0.314	-0.29	-0.208	-0.07	0.126	0.379	0.688	1.05
GLU A282	2mFo-DFc	299.4	0.057	-0.045	-0.14	-0.218	-0.283	-0.319	-0.356	-0.399	-0.432	-0.444	-0.469	-0.506	-0.558	-0.634	-0.674	-0.705	-0.753	-0.792	-0.82	-0.838	-0.843	-0.835	-0.771	-0.692	-0.607	-0.521	-0.45	-0.374	-0.283	-0.199	-0.12	-0.06	-0.002	0.067	0.121	0.16	0.221	0.283	0.336	0.408	0.495	0.605	0.726	0.855	1.003	1.157	1.292
ILE A283	2mFo-DFc	314.8	0.403	0.127	-0.112	-0.313	-0.466	-0.589	-0.697	-0.772	-0.811	-0.849	-0.888	-0.91	-0.949	-1.017	-1.098	-1.15	-1.185	-1.219	-1.221	-1.188	-1.114	-0.993	-0.846	-0.652	-0.423	-0.144	0.163	0.498	0.923	1.344	1.798	2.199	2.53	2.833	3.138	3.384	3.442	3.458	3.41	3.138	2.882	2.616	2.21	1.828	1.471	1.108	0.772
PRO A284	2mFo-DFc	341.9	1.678	1.443	1.182	0.884	0.595	0.343	0.142	-0.009	-0.117	-0.163	-0.172	-0.151	-0.14	-0.111	-0.092	-0.124	-0.153	-0.204	-0.307	-0.419	-0.542	-0.661	-0.786	-0.922	-1.059	-1.18	-1.275	-1.366	-1.454	-1.538	-1.609	-1.664	-1.699	-1.713	-1.705	-1.685	-1.669	-1.606	-1.517	-1.433	-1.355	-1.259	-1.143	-1.035	-0.935	-0.863	-0.795
MET A285	2mFo-DFc	268.9	-0.743	-0.79	-0.831	-0.878	-0.928	-0.964	-1.003	-1.038	-1.064	-1.094	-1.126	-1.155	-1.178	-1.198	-1.215	-1.227	-1.217	-1.197	-1.169	-1.134	-1.1	-1.034	-0.96	-0.879	-0.791	-0.73	-0.67	-0.606	-0.553	-0.501	-0.436	-0.368	-0.337	-0.302	-0.238	-0.198	-0.144	-0.064	0.032	0.147	0.291	0.465	0.703	0.99	1.293	1.605	1.864
ASN A286	2mFo-DFc	195.9	-1.171	-1.166	-1.146	-1.118	-1.081	-1.037	-0.983	-0.926	-0.892	-0.86	-0.827	-0.816	-0.806	-0.804	-0.81	-0.836	-0.862	-0.869	-0.874	-0.874	-0.822	-0.75	-0.655	-0.485	-0.281	-0.059	0.225	0.549	0.899	1.251	1.614	1.999	2.39	2.693	2.902	3.115	3.332	3.502	3.419	3.345	3.278	3	2.69	2.394	2.029	1.626	1.244
PHE A287	2mFo-DFc	280.5	-0.385	-0.469	-0.476	-0.472	-0.462	-0.448	-0.43	-0.421	-0.421	-0.444	-0.499	-0.556	-0.613	-0.667	-0.744	-0.813	-0.869	-0.912	-0.939	-0.956	-0.961	-0.934	-0.882	-0.816	-0.738	-0.657	-0.579	-0.506	-0.44	-0.377	-0.336	-0.302	-0.281	-0.277	-0.287	-0.317	-0.329	-0.325	-0.337	-0.329	-0.287	-0.211	-0.095	0.054	0.237	0.468	0.786
VAL A288	2mFo-DFc	180.7	-0.272	-0.309	-0.324	-0.321	-0.314	-0.298	-0.28	-0.267	-0.268	-0.28	-0.281	-0.278	-0.273	-0.275	-0.27	-0.256	-0.236	-0.211	-0.177	-0.128	-0.08	-0.03	0.044	0.121	0.201	0.307	0.428	0.529	0.648	0.784	0.923	1.007	1.052	1.11	1.18	1.264	1.206	1.15	1.104	1.062	0.929	0.772	0.63	0.502	0.363	0.207	0.079
ASP A289	2mFo-DFc	190.2	-0.15	-0.153	-0.179	-0.24	-0.31	-0.385	-0.481	-0.578	-0.67	-0.749	-0.817	-0.877	-0.919	-0.94	-0.95	-0.951	-0.947	-0.939	-0.91	-0.87	-0.834	-0.789	-0.703	-0.61	-0.511	-0.359	-0.189	0.003	0.221	0.454	0.693	0.925	1.15	1.354	1.542	1.683	1.732	1.751	1.731	1.65	1.48	1.282	1.065	0.825	0.576	0.325	0.107
PRO A290	2mFo-DFc	331.7	0.896	0.718	0.549	0.386	0.217	0.076	-0.028	-0.107	-0.156	-0.18	-0.184	-0.176	-0.176	-0.175	-0.173	-0.178	-0.183	-0.178	-0.169	-0.168	-0.163	-0.152	-0.136	-0.121	-0.11	-0.104	-0.112	-0.131	-0.148	-0.162	-0.193	-0.218	-0.226	-0.211	-0.204	-0.188	-0.166	-0.139	-0.119	-0.12	-0.159	-0.211	-0.276	-0.365	-0.46	-0.542	-0.622
LYS A291	2mFo-DFc	298.3	-0.026	-0.138	-0.233	-0.291	-0.323	-0.339	-0.341	-0.316	-0.269	-0.22	-0.171	-0.127	-0.085	-0.04	-0.002	0.02	0.036	0.046	0.036	0.025	0.017	-0.008	-0.042	-0.083	-0.124	-0.16	-0.2	-0.242	-0.275	-0.305	-0.332	-0.357	-0.379	-0.395	-0.411	-0.426	-0.433	-0.43	-0.414	-0.392	-0.363	-0.325	-0.265	-0.211	-0.162	-0.117	-0.079
GLU A292	2mFo-DFc	196.7	-0.131	-0.172	-0.231	-0.291	-0.344	-0.39	-0.437	-0.475	-0.493	-0.495	-0.479	-0.466	-0.454	-0.43	-0.431	-0.428	-0.413	-0.399	-0.386	-0.36	-0.322	-0.274	-0.236	-0.201	-0.15	-0.087	-0.048	0.009	0.091	0.201	0.326	0.456	0.621	0.82	1.028	1.192	1.361	1.537	1.717	1.834	1.898	1.908	1.911	1.882	1.81	1.705	1.604
TYR A293	2mFo-DFc	292.3	-0.124	-0.27	-0.393	-0.495	-0.573	-0.628	-0.67	-0.72	-0.765	-0.795	-0.824	-0.845	-0.847	-0.829	-0.793	-0.74	-0.664	-0.571	-0.478	-0.381	-0.279	-0.185	-0.116	-0.056	-0.004	0.033	0.024	0.012	0	-0.032	-0.076	-0.117	-0.167	-0.239	-0.309	-0.379	-0.459	-0.536	-0.612	-0.687	-0.749	-0.763	-0.764	-0.755	-0.693	-0.574	-0.432
ASP A294	2mFo-DFc	214.8	0.024	0.085	0.147	0.22	0.293	0.356	0.416	0.472	0.507	0.501	0.485	0.451	0.382	0.314	0.247	0.165	0.09	0.023	-0.037	-0.09	-0.134	-0.168	-0.194	-0.186	-0.168	-0.135	-0.085	0.001	0.1	0.208	0.334	0.468	0.608	0.729	0.846	0.947	1.009	1.04	1.068	1.084	1.051	1.012	0.974	0.938	0.876	0.819	0.767
ILE A295	2mFo-DFc	285.1	0.073	-0.068	-0.193	-0.311	-0.424	-0.525	-0.598	-0.66	-0.719	-0.777	-0.815	-0.826	-0.839	-0.85	-0.84	-0.824	-0.799	-0.763	-0.714	-0.652	-0.604	-0.551	-0.488	-0.408	-0.35	-0.284	-0.211	-0.131	-0.064	0.008	0.081	0.143	0.187	0.236	0.278	0.286	0.303	0.332	0.341	0.355	0.384	0.424	0.446	0.481	0.532	0.594	0.654
PRO A296	2mFo-DFc	349.6	0.831	0.741	0.608	0.46	0.315	0.186	0.073	-0.033	-0.122	-0.197	-0.249	-0.286	-0.309	-0.325	-0.332	-0.335	-0.324	-0.296	-0.271	-0.257	-0.233	-0.197	-0.15	-0.096	-0.085	-0.07	-0.047	-0.052	-0.049	-0.037	-0.06	-0.073	-0.086	-0.122	-0.154	-0.192	-0.24	-0.29	-0.342	-0.387	-0.463	-0.539	-0.605	-0.654	-0.685	-0.718	-0.729
LEU A298	2mFo-DFc	192.1	-0.919	-0.899	-0.867	-0.847	-0.85	-0.866	-0.891	-0.927	-0.957	-0.993	-1.032	-1.037	-1.04	-1.037	-1.014	-0.974	-0.942	-0.886	-0.841	-0.798	-0.731	-0.676	-0.63	-0.569	-0.447	-0.321	-0.185	-0.009	0.176	0.37	0.56	0.76	0.972	1.136	1.305	1.484	1.602	1.663	1.727	1.791	1.81	1.742	1.647	1.548	1.371	1.158	0.936
VAL A299	2mFo-DFc	72.6	0.031	0.063	0.107	0.156	0.21	0.276	0.369	0.458	0.551	0.652	0.737	0.83	0.926	0.953	0.977	1.01	0.966	0.921	0.882	0.773	0.662	0.556	0.44	0.323	0.214	0.117	0.048	-0.007	-0.041	-0.05	-0.045	-0.024	0.016	0.064	0.112	0.156	0.201	0.229	0.236	0.239	0.229	0.181	0.119	0.054	-0.017	-0.101	-0.164
ARG A300	2mFo-DFc	289.4	-0.313	-0.333	-0.345	-0.346	-0.346	-0.335	-0.321	-0.31	-0.299	-0.288	-0.278	-0.265	-0.258	-0.247	-0.23	-0.231	-0.246	-0.261	-0.277	-0.308	-0.337	-0.361	-0.383	-0.4	-0.408	-0.405	-0.384	-0.358	-0.334	-0.317	-0.288	-0.256	-0.217	-0.18	-0.143	-0.123	-0.106	-0.088	-0.07	-0.068	-0.061	-0.051	-0.05	-0.044	-0.032	-0.013	0.016
LYS A301	2mFo-DFc	305.4	0.125	-0.001	-0.101	-0.178	-0.237	-0.289	-0.331	-0.363	-0.42	-0.472	-0.521	-0.597	-0.675	-0.744	-0.807	-0.848	-0.876	-0.912	-0.937	-0.949	-0.95	-0.944	-0.939	-0.922	-0.893	-0.859	-0.81	-0.749	-0.709	-0.667	-0.625	-0.594	-0.58	-0.565	-0.566	-0.592	-0.615	-0.634	-0.664	-0.683	-0.686	-0.657	-0.61	-0.534	-0.387	-0.216	-0.022
ASN A302	2mFo-DFc	286.8	-0.158	-0.328	-0.453	-0.554	-0.637	-0.709	-0.781	-0.823	-0.853	-0.881	-0.913	-0.946	-0.964	-0.96	-0.954	-0.941	-0.938	-0.931	-0.919	-0.9	-0.881	-0.866	-0.875	-0.876	-0.857	-0.837	-0.83	-0.818	-0.804	-0.787	-0.767	-0.746	-0.723	-0.673	-0.618	-0.559	-0.492	-0.422	-0.371	-0.305	-0.225	-0.124	-0.016	0.116	0.284	0.507	0.767
ARG A303	2mFo-DFc	194.6	-0.828	-0.866	-0.902	-0.935	-0.966	-0.99	-0.975	-0.917	-0.852	-0.779	-0.714	-0.643	-0.567	-0.513	-0.493	-0.466	-0.43	-0.405	-0.409	-0.408	-0.396	-0.38	-0.354	-0.283	-0.2	-0.106	-0.003	0.132	0.285	0.459	0.64	0.826	1.037	1.246	1.384	1.532	1.686	1.761	1.793	1.788	1.739	1.604	1.432	1.248	1.026	0.806	0.59
TYR A304	2mFo-DFc	306.2	0.789	0.478	0.196	-0.073	-0.31	-0.509	-0.663	-0.78	-0.873	-0.948	-0.994	-1.027	-1.033	-1.032	-1.027	-1.01	-0.992	-0.963	-0.923	-0.915	-0.897	-0.873	-0.884	-0.887	-0.885	-0.905	-0.916	-0.924	-0.918	-0.912	-0.909	-0.907	-0.868	-0.823	-0.774	-0.716	-0.652	-0.571	-0.48	-0.376	-0.261	-0.137	-0.003	0.143	0.311	0.5	0.692
LYS A305	2mFo-DFc	172.1	-0.4	-0.442	-0.478	-0.512	-0.533	-0.546	-0.556	-0.556	-0.538	-0.508	-0.482	-0.447	-0.409	-0.374	-0.33	-0.308	-0.293	-0.282	-0.297	-0.313	-0.322	-0.329	-0.321	-0.294	-0.247	-0.182	-0.111	-0.035	0.045	0.123	0.169	0.188	0.198	0.2	0.182	0.147	0.091	0.036	-0.018	-0.067	-0.11	-0.145	-0.174	-0.194	-0.207	-0.213	-0.202
THR A306	2mFo-DFc	59.4	1.164	1.252	1.331	1.398	1.483	1.569	1.612	1.655	1.703	1.76	1.765	1.787	1.806	1.73	1.642	1.564	1.45	1.307	1.168	1.033	0.91	0.788	0.635	0.488	0.354	0.244	0.113	-0.012	-0.133	-0.258	-0.374	-0.481	-0.567	-0.645	-0.716	-0.763	-0.795	-0.825	-0.812	-0.784	-0.753	-0.727	-0.687	-0.623	-0.562	-0.503	-0.428
ILE A307	2mFo-DFc	310	-0.721	-0.845	-0.896	-0.939	-0.975	-1.003	-1.018	-1.019	-0.988	-0.946	-0.908	-0.857	-0.791	-0.701	-0.588	-0.46	-0.332	-0.207	-0.076	0.056	0.174	0.269	0.353	0.444	0.524	0.596	0.682	0.78	0.894	1.022	1.171	1.339	1.474	1.615	1.73	1.756	1.744	1.72	1.68	1.582	1.431	1.284	1.147	0.998	0.852	0.737	0.675
LEU A308	2mFo-DFc	307.4	0.102	-0.012	-0.13	-0.256	-0.319	-0.37	-0.424	-0.476	-0.531	-0.55	-0.593	-0.644	-0.695	-0.744	-0.797	-0.849	-0.889	-0.924	-0.971	-1.01	-1.01	-0.984	-0.962	-0.919	-0.857	-0.759	-0.653	-0.543	-0.438	-0.348	-0.249	-0.168	-0.148	-0.119	-0.103	-0.155	-0.194	-0.22	-0.282	-0.325	-0.336	-0.322	-0.274	-0.205	-0.106	0.044	0.207
PRO A309	2mFo-DFc	25.3	2.704	2.984	3.242	3.218	3.192	3.07	2.751	2.445	2.157	1.82	1.444	1.055	0.705	0.422	0.174	-0.076	-0.32	-0.526	-0.7	-0.842	-0.953	-1.028	-1.068	-1.084	-1.078	-1.034	-0.954	-0.872	-0.791	-0.715	-0.647	-0.589	-0.529	-0.54	-0.545	-0.542	-0.595	-0.63	-0.652	-0.67	-0.69	-0.69	-0.664	-0.656	-0.666	-0.693	-0.745
ASN A310	2mFo-DFc	305.1	0.114	-0.154	-0.387	-0.539	-0.551	-0.553	-0.547	-0.509	-0.476	-0.458	-0.453	-0.53	-0.603	-0.659	-0.767	-0.872	-0.955	-1.038	-1.117	-1.187	-1.202	-1.188	-1.171	-1.156	-1.121	-1.105	-1.093	-1.101	-1.123	-1.119	-1.11	-1.097	-1.079	-1.045	-0.992	-0.949	-0.899	-0.841	-0.809	-0.759	-0.694	-0.63	-0.568	-0.508	-0.364	-0.162	0.064
PRO A311	2mFo-DFc	344.8	2.204	2.065	1.854	1.63	1.41	1.195	0.96	0.719	0.498	0.309	0.128	-0.023	-0.13	-0.204	-0.274	-0.313	-0.326	-0.334	-0.342	-0.342	-0.342	-0.349	-0.369	-0.406	-0.466	-0.521	-0.575	-0.668	-0.747	-0.816	-0.896	-0.959	-1.004	-1.034	-1.061	-1.087	-1.08	-1.089	-1.11	-1.122	-1.122	-1.142	-1.173	-1.211	-1.236	-1.236	-1.199
HIS A312	2mFo-DFc	78.7	0.004	0.207	0.452	0.76	1.116	1.535	1.962	2.376	2.766	3.149	3.515	3.727	3.856	3.974	3.925	3.863	3.808	3.626	3.43	3.247	2.973	2.662	2.36	2.07	1.753	1.428	1.125	0.847	0.597	0.377	0.184	0.02	-0.117	-0.231	-0.325	-0.402	-0.468	-0.523	-0.564	-0.603	-0.644	-0.684	-0.713	-0.742	-0.769	-0.81	-0.859
SER A313	2mFo-DFc	58.6	0.585	0.999	1.463	1.983	2.405	2.807	3.253	3.742	4.112	4.175	4.249	4.331	4.401	4.147	3.717	3.308	2.922	2.516	2.071	1.662	1.287	0.926	0.614	0.345	0.13	-0.057	-0.223	-0.342	-0.441	-0.534	-0.604	-0.652	-0.699	-0.741	-0.744	-0.727	-0.707	-0.72	-0.729	-0.725	-0.712	-0.73	-0.736	-0.724	-0.697	-0.697	-0.695
ARG A314	2mFo-DFc	98.3	-0.922	-0.796	-0.659	-0.512	-0.354	-0.186	-0.007	0.163	0.327	0.482	0.648	0.824	0.938	1.03	1.145	1.264	1.35	1.441	1.537	1.631	1.644	1.651	1.657	1.66	1.559	1.455	1.361	1.226	1.074	0.947	0.831	0.707	0.601	0.475	0.34	0.212	0.094	-0.024	-0.14	-0.293	-0.448	-0.601	-0.742	-0.881	-1.019	-1.14	-1.232
VAL A315	2mFo-DFc	184.3	-0.03	-0.169	-0.27	-0.354	-0.401	-0.42	-0.449	-0.464	-0.472	-0.51	-0.544	-0.577	-0.623	-0.67	-0.719	-0.769	-0.774	-0.772	-0.763	-0.738	-0.688	-0.62	-0.529	-0.38	-0.194	0.032	0.304	0.594	0.913	1.219	1.54	1.877	2.145	2.33	2.505	2.669	2.699	2.623	2.549	2.4	2.191	2.006	1.8	1.568	1.331	1.133	0.974
CYS A316	2mFo-DFc	286.4	-0.624	-0.655	-0.694	-0.728	-0.765	-0.789	-0.796	-0.816	-0.851	-0.866	-0.866	-0.879	-0.889	-0.905	-0.924	-0.936	-0.941	-0.928	-0.897	-0.849	-0.775	-0.69	-0.595	-0.46	-0.323	-0.199	-0.089	0.006	0.085	0.139	0.153	0.175	0.15	0.113	0.072	0.001	-0.057	-0.112	-0.143	-0.137	-0.089	-0.022	0.071	0.234	0.439	0.664	0.928
LEU A317	2mFo-DFc	308.9	0.48	0.347	0.218	0.107	0.008	-0.082	-0.164	-0.25	-0.326	-0.379	-0.426	-0.467	-0.508	-0.551	-0.592	-0.622	-0.649	-0.68	-0.724	-0.768	-0.81	-0.859	-0.888	-0.91	-0.937	-0.962	-0.976	-0.987	-0.99	-0.982	-0.962	-0.919	-0.843	-0.759	-0.667	-0.566	-0.471	-0.372	-0.273	-0.183	-0.118	-0.054	0.01	0.062	0.121	0.206	0.322
THR A318	2mFo-DFc	61.1	0.701	0.758	0.848	0.954	1.058	1.176	1.305	1.449	1.593	1.671	1.738	1.771	1.7	1.595	1.489	1.384	1.23	1.034	0.852	0.684	0.527	0.376	0.243	0.13	0.038	-0.037	-0.097	-0.134	-0.154	-0.165	-0.166	-0.16	-0.156	-0.153	-0.147	-0.142	-0.133	-0.145	-0.148	-0.14	-0.128	-0.146	-0.148	-0.13	-0.116	-0.091	-0.048
SER A319	2mFo-DFc	278	-0.57	-0.632	-0.687	-0.728	-0.763	-0.79	-0.802	-0.78	-0.731	-0.677	-0.621	-0.544	-0.476	-0.422	-0.373	-0.33	-0.328	-0.329	-0.333	-0.364	-0.401	-0.43	-0.447	-0.466	-0.484	-0.499	-0.507	-0.514	-0.505	-0.494	-0.449	-0.387	-0.316	-0.244	-0.161	-0.06	0.038	0.133	0.222	0.289	0.353	0.417	0.469	0.523	0.585	0.655	0.722
PRO A320	2mFo-DFc	20	1.089	1.197	1.201	1.177	1.156	1.075	0.946	0.834	0.724	0.574	0.445	0.342	0.263	0.202	0.134	0.076	0.038	0.019	0.007	-0.014	-0.031	-0.043	-0.054	-0.072	-0.104	-0.143	-0.19	-0.249	-0.311	-0.376	-0.444	-0.503	-0.536	-0.552	-0.565	-0.574	-0.539	-0.49	-0.443	-0.37	-0.292	-0.217	-0.152	-0.108	-0.067	-0.028	-0.03
ASP A321	2mFo-DFc	183.6	-0.158	-0.224	-0.29	-0.358	-0.419	-0.472	-0.516	-0.551	-0.566	-0.586	-0.605	-0.617	-0.625	-0.636	-0.666	-0.691	-0.708	-0.728	-0.743	-0.748	-0.731	-0.696	-0.644	-0.545	-0.41	-0.25	-0.054	0.184	0.452	0.732	1.007	1.256	1.481	1.659	1.803	1.903	1.922	1.876	1.777	1.64	1.463	1.274	1.075	0.892	0.734	0.593	0.466
PRO A322	2mFo-DFc	350.1	1.138	1.067	0.975	0.863	0.743	0.619	0.492	0.376	0.273	0.218	0.166	0.127	0.098	0.083	0.104	0.135	0.151	0.172	0.207	0.244	0.273	0.307	0.327	0.309	0.288	0.255	0.181	0.098	0.004	-0.092	-0.191	-0.291	-0.386	-0.474	-0.513	-0.54	-0.563	-0.575	-0.577	-0.574	-0.568	-0.558	-0.543	-0.531	-0.532	-0.513	-0.482
ASP A323	2mFo-DFc	296.2	0.374	0.261	0.148	0.037	-0.06	-0.15	-0.24	-0.329	-0.378	-0.425	-0.468	-0.465	-0.448	-0.436	-0.412	-0.396	-0.39	-0.388	-0.397	-0.402	-0.418	-0.449	-0.488	-0.524	-0.537	-0.555	-0.579	-0.605	-0.619	-0.629	-0.64	-0.651	-0.658	-0.659	-0.641	-0.625	-0.604	-0.557	-0.48	-0.411	-0.34	-0.25	-0.143	-0.028	0.094	0.21	0.334
ASP A324	2mFo-DFc	175.8	-0.447	-0.45	-0.441	-0.409	-0.366	-0.326	-0.278	-0.221	-0.159	-0.082	-0.007	0.065	0.131	0.166	0.214	0.252	0.271	0.282	0.293	0.327	0.376	0.44	0.562	0.705	0.867	1.067	1.272	1.471	1.658	1.825	1.946	2.001	2.015	2.019	2.001	1.919	1.812	1.712	1.607	1.465	1.337	1.223	1.057	0.885	0.721	0.564	0.419
PRO A325	2mFo-DFc	16.2	0.603	0.687	0.743	0.755	0.746	0.729	0.677	0.623	0.583	0.538	0.46	0.389	0.335	0.261	0.199	0.152	0.093	0.022	-0.036	-0.08	-0.141	-0.189	-0.228	-0.272	-0.312	-0.338	-0.359	-0.374	-0.381	-0.383	-0.385	-0.383	-0.39	-0.425	-0.459	-0.489	-0.514	-0.539	-0.584	-0.607	-0.611	-0.601	-0.587	-0.559	-0.515	-0.478	-0.433
LEU A326	2mFo-DFc	193.7	-0.667	-0.621	-0.56	-0.48	-0.401	-0.327	-0.261	-0.206	-0.176	-0.18	-0.203	-0.243	-0.296	-0.358	-0.423	-0.485	-0.518	-0.536	-0.538	-0.504	-0.445	-0.367	-0.273	-0.165	-0.044	0.091	0.23	0.368	0.515	0.669	0.831	1.002	1.155	1.27	1.39	1.519	1.612	1.69	1.726	1.765	1.758	1.731	1.704	1.661	1.578	1.459	1.336
SER A327	2mFo-DFc	305.2	0.51	0.471	0.452	0.422	0.394	0.388	0.401	0.392	0.353	0.323	0.301	0.253	0.198	0.148	0.094	0.047	0.008	-0.025	-0.047	-0.046	-0.045	-0.043	-0.043	-0.051	-0.048	-0.034	-0.029	-0.039	-0.05	-0.055	-0.059	-0.077	-0.118	-0.152	-0.18	-0.196	-0.244	-0.293	-0.34	-0.388	-0.435	-0.469	-0.495	-0.511	-0.495	-0.436	-0.358
SER A328	2mFo-DFc	82.5	-0.044	0.021	0.102	0.194	0.305	0.441	0.585	0.728	0.865	1.012	1.173	1.319	1.441	1.572	1.714	1.705	1.699	1.683	1.623	1.501	1.382	1.267	1.11	0.941	0.789	0.658	0.516	0.394	0.293	0.192	0.101	0.019	-0.058	-0.134	-0.213	-0.285	-0.348	-0.419	-0.497	-0.535	-0.549	-0.569	-0.592	-0.611	-0.63	-0.648	-0.657
TYR A329	2mFo-DFc	172.3	-1.285	-1.294	-1.295	-1.303	-1.315	-1.324	-1.325	-1.322	-1.311	-1.286	-1.25	-1.205	-1.157	-1.1	-1.012	-0.889	-0.762	-0.621	-0.452	-0.202	0.062	0.34	0.676	1.043	1.424	1.793	2.144	2.485	2.728	2.935	3.143	3.264	3.329	3.386	3.388	3.31	3.228	3.114	2.91	2.702	2.485	2.162	1.834	1.498	1.145	0.805	0.481
ILE A330	2mFo-DFc	182.7	0.281	0.528	0.796	1.095	1.405	1.65	1.908	2.17	2.32	2.476	2.571	2.577	2.493	2.419	2.241	2.026	1.778	1.509	1.218	0.971	0.771	0.62	0.523	0.474	0.522	0.637	0.834	1.108	1.44	1.81	2.141	2.466	2.805	3.071	3.224	3.386	3.408	3.274	3.145	2.865	2.479	2.102	1.679	1.225	0.791	0.387	0.083
ASN A331	2mFo-DFc	191.7	-0.59	-0.579	-0.528	-0.5	-0.475	-0.468	-0.458	-0.47	-0.464	-0.456	-0.451	-0.443	-0.45	-0.45	-0.44	-0.461	-0.47	-0.454	-0.452	-0.428	-0.374	-0.311	-0.232	-0.112	0.058	0.282	0.56	0.906	1.27	1.7	2.175	2.668	3.034	3.353	3.663	3.864	3.895	3.873	3.838	3.609	3.346	3.081	2.813	2.421	2.07	1.748	1.382
ASN A333	2mFo-DFc	290.9	-0.797	-1.062	-1.252	-1.311	-1.295	-1.25	-1.185	-1.112	-1.021	-0.911	-0.846	-0.828	-0.798	-0.758	-0.735	-0.777	-0.808	-0.806	-0.764	-0.698	-0.639	-0.59	-0.539	-0.481	-0.416	-0.391	-0.35	-0.29	-0.272	-0.241	-0.192	-0.184	-0.177	-0.166	-0.181	-0.24	-0.301	-0.361	-0.397	-0.383	-0.327	-0.222	-0.065	0.151	0.457	0.851	1.302
TYR A334	2mFo-DFc	294.3	0.003	-0.302	-0.552	-0.747	-0.863	-0.935	-0.978	-0.996	-0.989	-0.964	-0.932	-0.919	-0.9	-0.876	-0.864	-0.851	-0.833	-0.824	-0.794	-0.755	-0.727	-0.684	-0.625	-0.619	-0.62	-0.595	-0.544	-0.524	-0.485	-0.468	-0.465	-0.47	-0.469	-0.444	-0.421	-0.4	-0.383	-0.369	-0.362	-0.356	-0.302	-0.209	-0.103	0.05	0.315	0.609	0.947
ILE A335	2mFo-DFc	308.8	-0.051	-0.27	-0.451	-0.552	-0.634	-0.689	-0.704	-0.691	-0.686	-0.71	-0.758	-0.814	-0.892	-1.003	-1.11	-1.216	-1.317	-1.401	-1.423	-1.385	-1.307	-1.181	-1.01	-0.81	-0.518	-0.179	0.178	0.564	0.997	1.463	1.962	2.356	2.734	3.14	3.328	3.498	3.596	3.386	3.131	2.869	2.533	2.152	1.773	1.361	0.988	0.657	0.421
ARG A336	2mFo-DFc	293.8	-0.293	-0.328	-0.35	-0.362	-0.348	-0.334	-0.315	-0.29	-0.274	-0.279	-0.315	-0.336	-0.345	-0.363	-0.397	-0.434	-0.469	-0.507	-0.548	-0.591	-0.638	-0.681	-0.721	-0.773	-0.811	-0.835	-0.855	-0.86	-0.85	-0.837	-0.82	-0.796	-0.768	-0.742	-0.724	-0.714	-0.703	-0.674	-0.657	-0.628	-0.586	-0.538	-0.498	-0.439	-0.336	-0.193	-0.012
TYR A338	2mFo-DFc	172.8	-1.168	-1.224	-1.277	-1.303	-1.327	-1.352	-1.379	-1.38	-1.369	-1.369	-1.374	-1.381	-1.385	-1.382	-1.347	-1.29	-1.215	-1.067	-0.854	-0.624	-0.333	0.023	0.387	0.781	1.208	1.622	2.023	2.412	2.695	2.887	3.07	3.227	3.344	3.481	3.639	3.535	3.427	3.325	3.203	2.959	2.575	2.187	1.794	1.386	0.991	0.599	0.246
GLU A341	2mFo-DFc	183.2	-0.892	-0.913	-0.92	-0.91	-0.885	-0.878	-0.853	-0.809	-0.815	-0.81	-0.792	-0.835	-0.874	-0.908	-0.966	-1.021	-1.076	-1.12	-1.14	-1.163	-1.18	-1.157	-1.076	-0.936	-0.751	-0.533	-0.254	0.057	0.402	0.755	1.058	1.357	1.646	1.885	2.079	2.232	2.237	2.204	2.112	1.97	1.727	1.483	1.227	0.921	0.628	0.355	0.115
GLU A342	2mFo-DFc	298.8	-0.388	-0.461	-0.465	-0.438	-0.431	-0.419	-0.395	-0.389	-0.408	-0.416	-0.438	-0.487	-0.529	-0.577	-0.638	-0.699	-0.757	-0.806	-0.86	-0.881	-0.89	-0.889	-0.893	-0.893	-0.893	-0.892	-0.902	-0.901	-0.886	-0.894	-0.89	-0.874	-0.879	-0.877	-0.87	-0.862	-0.85	-0.824	-0.777	-0.708	-0.629	-0.522	-0.394	-0.269	-0.117	0.082	0.284
LYS A343	2mFo-DFc	304.7	-0.403	-0.667	-0.903	-1.075	-1.187	-1.26	-1.313	-1.295	-1.241	-1.159	-1.059	-0.943	-0.797	-0.657	-0.525	-0.46	-0.39	-0.344	-0.349	-0.437	-0.518	-0.59	-0.681	-0.762	-0.84	-0.905	-0.935	-0.96	-0.968	-0.972	-0.92	-0.873	-0.848	-0.824	-0.799	-0.804	-0.799	-0.779	-0.753	-0.75	-0.723	-0.677	-0.623	-0.563	-0.449	-0.296	-0.112
VAL A344	2mFo-DFc	178.3	-0.648	-0.838	-1.025	-1.093	-1.158	-1.217	-1.271	-1.309	-1.294	-1.266	-1.261	-1.252	-1.233	-1.254	-1.31	-1.362	-1.416	-1.411	-1.374	-1.327	-1.231	-1.132	-0.89	-0.622	-0.337	0.028	0.447	0.88	1.298	1.711	2.147	2.471	2.764	3.005	3.047	3.053	3.057	2.937	2.7	2.455	2.205	1.833	1.471	1.14	0.856	0.621	0.507
TYR A345	2mFo-DFc	313	1.393	0.93	0.525	0.186	-0.066	-0.287	-0.458	-0.58	-0.656	-0.674	-0.662	-0.637	-0.6	-0.591	-0.572	-0.546	-0.544	-0.581	-0.601	-0.618	-0.669	-0.7	-0.71	-0.744	-0.781	-0.8	-0.805	-0.79	-0.778	-0.74	-0.7	-0.659	-0.621	-0.585	-0.567	-0.553	-0.54	-0.522	-0.537	-0.554	-0.562	-0.548	-0.518	-0.472	-0.371	-0.206	0.001
ILE A346	2mFo-DFc	290.5	-0.941	-1.045	-1.111	-1.098	-1.092	-1.07	-1.029	-0.974	-0.925	-0.896	-0.903	-0.917	-0.938	-0.964	-0.979	-0.975	-0.941	-0.88	-0.78	-0.643	-0.456	-0.188	0.097	0.423	0.79	1.178	1.529	1.908	2.209	2.427	2.651	2.763	2.723	2.686	2.568	2.303	2.026	1.702	1.324	0.976	0.655	0.36	0.145	-0.038	-0.166	-0.181	-0.122
THR A348	2mFo-DFc	189.5	-0.671	-0.417	-0.114	0.222	0.59	0.963	1.299	1.632	1.982	2.348	2.624	2.687	2.757	2.837	2.792	2.693	2.478	2.286	2.034	1.779	1.53	1.294	1.121	0.988	0.911	0.966	1.087	1.278	1.543	1.933	2.382	2.884	3.303	3.688	4.103	4.317	4.46	4.623	4.655	4.378	4.091	3.751	3.365	2.9	2.403	1.961	1.577
GLN A349	2mFo-DFc	64.2	0.054	0.348	0.651	0.978	1.316	1.679	2.047	2.361	2.627	2.888	3.144	3.215	3.179	3.124	3.05	2.837	2.533	2.23	1.904	1.545	1.206	0.848	0.518	0.22	-0.049	-0.269	-0.45	-0.63	-0.762	-0.872	-0.949	-1.018	-1.082	-1.106	-1.115	-1.107	-1.084	-1.05	-1.006	-0.958	-0.954	-0.951	-0.941	-0.955	-0.957	-0.938	-0.898
PRO A351	2mFo-DFc	345.1	2.532	2.368	2.106	1.849	1.602	1.37	1.143	0.932	0.756	0.616	0.511	0.438	0.357	0.252	0.159	0.064	-0.051	-0.165	-0.277	-0.381	-0.472	-0.567	-0.659	-0.732	-0.793	-0.841	-0.845	-0.83	-0.8	-0.756	-0.697	-0.612	-0.528	-0.45	-0.371	-0.321	-0.292	-0.274	-0.268	-0.277	-0.292	-0.321	-0.38	-0.426	-0.456	-0.494	-0.531
ILE A352	2mFo-DFc	51.1	0.893	1.076	1.29	1.507	1.708	1.917	2.122	2.212	2.292	2.379	2.324	2.258	2.205	2.036	1.878	1.733	1.54	1.356	1.18	0.989	0.78	0.582	0.398	0.242	0.116	0.009	-0.099	-0.188	-0.26	-0.311	-0.348	-0.39	-0.422	-0.446	-0.488	-0.537	-0.551	-0.57	-0.601	-0.64	-0.646	-0.623	-0.588	-0.526	-0.413	-0.285	-0.129
VAL A353	2mFo-DFc	167.8	-0.468	-0.483	-0.472	-0.446	-0.41	-0.356	-0.293	-0.259	-0.211	-0.146	-0.064	0.027	0.098	0.135	0.189	0.249	0.317	0.323	0.348	0.387	0.447	0.494	0.553	0.618	0.711	0.833	0.944	1.008	1.074	1.154	1.244	1.28	1.253	1.236	1.229	1.167	1.076	0.978	0.844	0.685	0.542	0.396	0.245	0.109	-0.004	-0.072	-0.115
SER A354	2mFo-DFc	57.7	0.97	1.091	1.183	1.272	1.367	1.43	1.502	1.585	1.675	1.677	1.623	1.572	1.525	1.476	1.341	1.176	1.026	0.879	0.725	0.585	0.445	0.323	0.22	0.131	0.057	-0.001	-0.007	0.002	-0.012	-0.02	-0.017	-0.04	-0.083	-0.113	-0.161	-0.239	-0.305	-0.372	-0.467	-0.555	-0.635	-0.701	-0.761	-0.817	-0.854	-0.864	-0.868
THR A355	2mFo-DFc	71	0.679	0.698	0.803	0.978	1.245	1.57	1.88	2.2	2.551	2.931	3.252	3.462	3.69	3.807	3.678	3.539	3.414	3.174	2.81	2.461	2.091	1.706	1.351	0.989	0.663	0.387	0.17	-0.015	-0.165	-0.282	-0.377	-0.448	-0.5	-0.533	-0.555	-0.571	-0.58	-0.58	-0.582	-0.587	-0.581	-0.577	-0.582	-0.587	-0.586	-0.559	-0.499
VAL A356	2mFo-DFc	166.4	-0.867	-0.861	-0.831	-0.787	-0.739	-0.684	-0.643	-0.607	-0.569	-0.559	-0.556	-0.54	-0.554	-0.559	-0.546	-0.551	-0.539	-0.512	-0.48	-0.434	-0.372	-0.268	-0.145	0.003	0.18	0.391	0.591	0.782	0.994	1.228	1.374	1.436	1.504	1.573	1.534	1.41	1.269	1.142	0.988	0.834	0.679	0.541	0.438	0.371	0.338	0.317	0.333
ASP A358	2mFo-DFc	293.9	-0.275	-0.346	-0.358	-0.359	-0.349	-0.339	-0.356	-0.34	-0.321	-0.368	-0.406	-0.434	-0.491	-0.539	-0.574	-0.611	-0.656	-0.683	-0.7	-0.701	-0.695	-0.682	-0.69	-0.684	-0.669	-0.662	-0.672	-0.664	-0.651	-0.669	-0.672	-0.667	-0.698	-0.724	-0.728	-0.736	-0.755	-0.784	-0.822	-0.805	-0.78	-0.766	-0.741	-0.653	-0.548	-0.412	-0.157
PHE A359	2mFo-DFc	177.9	-0.836	-0.828	-0.802	-0.762	-0.727	-0.703	-0.665	-0.655	-0.641	-0.614	-0.607	-0.617	-0.634	-0.626	-0.625	-0.613	-0.589	-0.554	-0.437	-0.296	-0.135	0.092	0.394	0.712	1.063	1.453	1.848	2.214	2.538	2.86	3.114	3.261	3.405	3.465	3.446	3.415	3.404	3.306	3.152	2.995	2.792	2.385	1.984	1.59	1.131	0.679	0.254
TRP A360	2mFo-DFc	284.8	0.01	-0.131	-0.245	-0.33	-0.391	-0.43	-0.456	-0.48	-0.494	-0.495	-0.483	-0.481	-0.492	-0.49	-0.477	-0.501	-0.507	-0.501	-0.526	-0.541	-0.557	-0.592	-0.628	-0.669	-0.706	-0.748	-0.797	-0.858	-0.897	-0.91	-0.91	-0.912	-0.898	-0.866	-0.836	-0.817	-0.778	-0.719	-0.674	-0.607	-0.516	-0.402	-0.267	-0.044	0.207	0.504	0.829
ARG A361	2mFo-DFc	269.1	-0.224	-0.272	-0.329	-0.39	-0.445	-0.501	-0.561	-0.621	-0.689	-0.771	-0.848	-0.919	-0.983	-1.042	-1.102	-1.155	-1.2	-1.21	-1.205	-1.18	-1.146	-1.091	-0.989	-0.875	-0.749	-0.617	-0.477	-0.309	-0.138	-0.006	0.124	0.223	0.318	0.379	0.428	0.417	0.412	0.417	0.395	0.356	0.31	0.274	0.245	0.227	0.229	0.265	0.317
MET A362	2mFo-DFc	151.7	-0.668	-0.596	-0.541	-0.471	-0.388	-0.298	-0.223	-0.161	-0.103	-0.047	0.018	0.036	0.069	0.119	0.156	0.144	0.159	0.201	0.25	0.321	0.447	0.617	0.818	1.043	1.284	1.528	1.771	2.033	2.313	2.463	2.579	2.706	2.704	2.576	2.459	2.292	1.995	1.692	1.381	1.042	0.708	0.389	0.086	-0.145	-0.345	-0.515	-0.655
VAL A363	2mFo-DFc	169.2	-0.781	-0.902	-0.992	-1.061	-1.113	-1.153	-1.189	-1.182	-1.17	-1.177	-1.178	-1.193	-1.219	-1.238	-1.255	-1.243	-1.211	-1.17	-1.115	-1.038	-0.899	-0.663	-0.395	-0.092	0.262	0.674	1.121	1.547	1.851	2.168	2.492	2.642	2.728	2.731	2.688	2.48	2.275	2.015	1.765	1.458	1.149	0.875	0.638	0.463	0.377	0.32	0.346
TRP A364	2mFo-DFc	184.8	-0.442	-0.397	-0.342	-0.332	-0.313	-0.284	-0.326	-0.375	-0.406	-0.444	-0.477	-0.501	-0.514	-0.501	-0.461	-0.411	-0.352	-0.271	-0.13	0.023	0.193	0.418	0.656	0.905	1.177	1.457	1.735	1.966	2.181	2.373	2.486	2.572	2.64	2.678	2.672	2.654	2.633	2.576	2.517	2.456	2.339	2.201	2.048	1.794	1.509	1.22	0.919
GLN A365	2mFo-DFc	149.8	-0.061	-0.065	-0.079	-0.108	-0.144	-0.172	-0.202	-0.233	-0.24	-0.239	-0.24	-0.22	-0.184	-0.146	-0.093	-0.02	0.069	0.168	0.285	0.436	0.613	0.813	1.03	1.233	1.448	1.675	1.854	1.994	2.088	2.151	2.106	2.04	1.962	1.868	1.691	1.472	1.27	1.084	0.9	0.741	0.609	0.499	0.415	0.359	0.314	0.281	0.262
GLU A366	2mFo-DFc	294.3	-0.812	-0.939	-1.031	-1.107	-1.164	-1.162	-1.148	-1.127	-1.081	-0.971	-0.866	-0.772	-0.679	-0.604	-0.537	-0.468	-0.417	-0.419	-0.424	-0.434	-0.454	-0.46	-0.461	-0.469	-0.483	-0.501	-0.525	-0.528	-0.514	-0.513	-0.525	-0.538	-0.553	-0.57	-0.586	-0.626	-0.653	-0.662	-0.651	-0.608	-0.528	-0.412	-0.197	0.049	0.293	0.585	0.949
HIS A367	2mFo-DFc	287.8	0.071	-0.038	-0.123	-0.18	-0.231	-0.282	-0.312	-0.34	-0.379	-0.427	-0.486	-0.541	-0.585	-0.626	-0.662	-0.675	-0.669	-0.705	-0.719	-0.712	-0.692	-0.69	-0.691	-0.669	-0.641	-0.616	-0.592	-0.575	-0.562	-0.552	-0.533	-0.516	-0.495	-0.464	-0.421	-0.35	-0.282	-0.218	-0.144	-0.069	-0.026	0.029	0.107	0.214	0.294	0.4	0.554
THR A368	2mFo-DFc	283.4	-0.673	-0.731	-0.766	-0.778	-0.746	-0.713	-0.666	-0.605	-0.585	-0.569	-0.533	-0.535	-0.549	-0.546	-0.545	-0.499	-0.405	-0.281	-0.125	0.058	0.328	0.65	1.003	1.374	1.75	2.154	2.586	2.805	3.027	3.259	3.287	3.272	3.259	3.139	2.861	2.57	2.244	1.869	1.491	1.186	0.916	0.682	0.577	0.578	0.616	0.76	1.024
PRO A369	2mFo-DFc	34.8	1.471	1.759	2.023	2.267	2.413	2.477	2.519	2.454	2.27	2.092	1.853	1.608	1.381	1.141	0.923	0.726	0.571	0.442	0.34	0.277	0.197	0.128	0.051	-0.022	-0.12	-0.2	-0.263	-0.36	-0.455	-0.521	-0.561	-0.629	-0.694	-0.735	-0.747	-0.768	-0.817	-0.871	-0.909	-0.932	-0.938	-0.939	-0.937	-0.921	-0.893	-0.85	-0.785
ILE A370	2mFo-DFc	295.4	-0.164	-0.354	-0.47	-0.55	-0.589	-0.603	-0.613	-0.621	-0.616	-0.648	-0.698	-0.741	-0.81	-0.887	-0.958	-1.018	-1.064	-1.061	-1.019	-0.956	-0.841	-0.579	-0.29	0.031	0.458	0.924	1.425	1.885	2.351	2.752	3.007	3.125	3.222	3.293	3.211	2.997	2.713	2.423	2.072	1.626	1.202	0.817	0.482	0.177	-0.033	-0.145	-0.209
ILE A371	2mFo-DFc	297.3	-0.436	-0.634	-0.801	-0.958	-1.039	-1.1	-1.172	-1.223	-1.242	-1.266	-1.297	-1.324	-1.314	-1.293	-1.272	-1.246	-1.191	-1.117	-1.023	-0.881	-0.707	-0.501	-0.25	0.031	0.341	0.637	0.936	1.238	1.539	1.787	1.95	2.113	2.24	2.195	2.155	2.077	1.827	1.588	1.328	0.994	0.673	0.372	0.119	-0.071	-0.225	-0.283	-0.274
VAL A372	2mFo-DFc	176.5	-0.664	-0.807	-0.883	-0.94	-0.96	-0.952	-0.933	-0.918	-0.902	-0.861	-0.846	-0.846	-0.856	-0.888	-0.927	-0.949	-0.981	-1.02	-0.987	-0.929	-0.86	-0.717	-0.533	-0.323	-0.058	0.242	0.57	0.888	1.22	1.559	1.841	2.09	2.342	2.458	2.509	2.512	2.4	2.202	2.007	1.728	1.405	1.098	0.8	0.525	0.282	0.159	0.08
MET A373	2mFo-DFc	173.9	-0.449	-0.508	-0.551	-0.576	-0.584	-0.585	-0.575	-0.567	-0.568	-0.572	-0.552	-0.543	-0.543	-0.55	-0.561	-0.57	-0.567	-0.535	-0.493	-0.428	-0.332	-0.193	-0.016	0.196	0.432	0.692	0.95	1.224	1.506	1.794	2.054	2.225	2.328	2.435	2.481	2.361	2.246	2.101	1.798	1.513	1.239	0.91	0.591	0.29	0.052	-0.133	-0.294
ILE A374	2mFo-DFc	309.2	0.123	-0.091	-0.254	-0.345	-0.394	-0.401	-0.363	-0.303	-0.233	-0.167	-0.107	-0.055	-0.018	-0.025	-0.034	-0.045	-0.059	-0.085	-0.118	-0.137	-0.155	-0.153	-0.123	-0.067	0.025	0.139	0.29	0.478	0.744	1.067	1.425	1.722	1.998	2.235	2.485	2.747	2.803	2.848	2.876	2.633	2.389	2.166	1.819	1.506	1.233	0.986	0.782
THR A375	2mFo-DFc	76.1	1.866	1.807	1.77	1.755	1.767	1.808	1.88	1.996	2.14	2.304	2.433	2.565	2.697	2.771	2.797	2.795	2.707	2.597	2.436	2.245	2.028	1.832	1.63	1.437	1.274	1.145	1.061	0.996	0.944	0.924	0.906	0.879	0.848	0.815	0.777	0.73	0.672	0.621	0.581	0.527	0.482	0.451	0.4	0.352	0.321	0.285	0.256
ASN A376	2mFo-DFc	156.7	-0.255	-0.106	0.06	0.235	0.382	0.5	0.599	0.684	0.715	0.695	0.645	0.597	0.551	0.495	0.452	0.425	0.42	0.431	0.458	0.507	0.567	0.635	0.713	0.797	0.881	0.961	1.028	1.09	1.146	1.188	1.144	1.088	1.029	0.944	0.798	0.649	0.505	0.368	0.246	0.139	0.035	-0.001	-0.022	-0.03	-0.031	-0.016	0.063
ILE A377	2mFo-DFc	293.3	0.032	0.049	0.053	0.05	0.05	0.055	0.063	0.031	-0.006	-0.046	-0.096	-0.163	-0.231	-0.285	-0.327	-0.358	-0.374	-0.367	-0.332	-0.272	-0.202	-0.126	-0.047	0.033	0.107	0.188	0.273	0.347	0.43	0.521	0.589	0.656	0.729	0.779	0.799	0.797	0.801	0.796	0.747	0.646	0.562	0.494	0.419	0.322	0.245	0.188	0.146
GLU A378	2mFo-DFc	185.3	-0.15	-0.115	-0.063	-0.006	0.058	0.121	0.18	0.23	0.272	0.288	0.301	0.308	0.318	0.331	0.344	0.359	0.369	0.369	0.365	0.36	0.346	0.319	0.287	0.25	0.207	0.163	0.119	0.076	0.063	0.062	0.066	0.09	0.134	0.181	0.237	0.3	0.363	0.421	0.471	0.516	0.549	0.558	0.558	0.556	0.551	0.539	0.512
GLU A379	2mFo-DFc	300.7	0.007	-0.114	-0.239	-0.355	-0.467	-0.575	-0.664	-0.747	-0.82	-0.846	-0.828	-0.8	-0.76	-0.683	-0.574	-0.438	-0.294	-0.149	0	0.159	0.317	0.465	0.603	0.737	0.853	0.919	0.978	1.023	0.996	0.963	0.915	0.818	0.717	0.61	0.491	0.367	0.253	0.175	0.096	0.015	-0.069	-0.107	-0.132	-0.158	-0.183	-0.188	-0.191
MET A380	2mFo-DFc	185.5	0.098	0.115	0.111	0.11	0.113	0.105	0.095	0.084	0.068	0.045	0.016	-0.023	-0.057	-0.09	-0.119	-0.142	-0.16	-0.181	-0.194	-0.201	-0.205	-0.218	-0.246	-0.273	-0.303	-0.334	-0.343	-0.355	-0.375	-0.372	-0.359	-0.328	-0.291	-0.248	-0.205	-0.145	-0.064	0.013	0.077	0.161	0.241	0.317	0.375	0.425	0.47	0.454	0.418
ASN A381	2mFo-DFc	262.4	0.299	0.338	0.37	0.385	0.389	0.377	0.346	0.303	0.255	0.199	0.125	0.048	-0.027	-0.09	-0.15	-0.209	-0.246	-0.275	-0.298	-0.273	-0.229	-0.183	-0.13	-0.058	0.004	0.065	0.115	0.14	0.122	0.082	0.018	-0.077	-0.188	-0.307	-0.43	-0.522	-0.613	-0.702	-0.74	-0.767	-0.799	-0.809	-0.803	-0.781	-0.739	-0.684	-0.63
GLU A382	2mFo-DFc	292	0.236	0.25	0.265	0.266	0.25	0.233	0.22	0.203	0.18	0.158	0.141	0.129	0.107	0.072	0.036	0.004	-0.038	-0.085	-0.133	-0.178	-0.216	-0.244	-0.266	-0.272	-0.264	-0.241	-0.211	-0.172	-0.118	-0.05	0.008	0.066	0.12	0.172	0.224	0.271	0.305	0.342	0.384	0.411	0.425	0.438	0.449	0.438	0.401	0.36	0.317
LYS A383	2mFo-DFc	309.8	0.557	0.458	0.36	0.268	0.183	0.122	0.065	0.007	-0.031	-0.061	-0.089	-0.114	-0.138	-0.157	-0.173	-0.197	-0.239	-0.278	-0.318	-0.404	-0.488	-0.571	-0.684	-0.795	-0.901	-0.99	-1.066	-1.126	-1.166	-1.19	-1.204	-1.201	-1.184	-1.165	-1.146	-1.131	-1.111	-1.105	-1.118	-1.127	-1.139	-1.151	-1.148	-1.115	-1.061	-0.987	-0.894
CYS A384	2mFo-DFc	182.2	-0.227	-0.37	-0.471	-0.562	-0.653	-0.715	-0.755	-0.767	-0.761	-0.738	-0.718	-0.7	-0.664	-0.636	-0.618	-0.609	-0.623	-0.648	-0.644	-0.648	-0.652	-0.627	-0.586	-0.538	-0.399	-0.233	-0.019	0.273	0.598	0.935	1.284	1.626	1.886	2.151	2.315	2.291	2.26	2.22	1.959	1.637	1.329	1.023	0.738	0.449	0.206	0.022	-0.115
THR A385	2mFo-DFc	292.4	-0.596	-0.624	-0.643	-0.659	-0.658	-0.655	-0.657	-0.644	-0.619	-0.583	-0.525	-0.444	-0.324	-0.179	-0.017	0.16	0.335	0.484	0.644	0.815	0.937	1.05	1.155	1.229	1.269	1.315	1.365	1.378	1.393	1.378	1.336	1.278	1.224	1.177	1.087	1.001	0.924	0.818	0.695	0.58	0.458	0.331	0.225	0.139	0.068	0.018	-0.007
GLU A386	2mFo-DFc	193.7	-0.363	-0.437	-0.522	-0.61	-0.657	-0.683	-0.703	-0.715	-0.721	-0.703	-0.643	-0.594	-0.558	-0.508	-0.457	-0.405	-0.348	-0.285	-0.214	-0.148	-0.075	0.006	0.077	0.161	0.251	0.328	0.403	0.476	0.551	0.614	0.673	0.732	0.788	0.824	0.861	0.899	0.928	0.92	0.905	0.887	0.858	0.813	0.736	0.638	0.543	0.453	0.369
TYR A387	2mFo-DFc	54.9	0.503	0.781	1.061	1.307	1.544	1.775	1.936	2.074	2.19	2.214	2.228	2.234	2.161	2.088	2.02	1.886	1.701	1.534	1.386	1.238	1.035	0.839	0.677	0.549	0.394	0.266	0.164	0.085	0.003	-0.078	-0.153	-0.222	-0.287	-0.353	-0.427	-0.504	-0.575	-0.641	-0.716	-0.79	-0.859	-0.932	-0.999	-1.056	-1.115	-1.174	-1.23
TRP A388	2mFo-DFc	62	1.055	1.354	1.635	1.911	2.177	2.362	2.498	2.588	2.655	2.677	2.674	2.612	2.551	2.447	2.348	2.24	2.062	1.847	1.64	1.433	1.191	0.952	0.718	0.486	0.259	0.049	-0.105	-0.193	-0.249	-0.282	-0.264	-0.236	-0.196	-0.146	-0.083	-0.048	-0.006	0.055	0.073	0.03	0.004	-0.005	-0.024	-0.105	-0.184	-0.252	-0.311
PRO A389	2mFo-DFc	20.4	0.281	0.396	0.496	0.582	0.576	0.538	0.489	0.395	0.26	0.133	0	-0.142	-0.256	-0.341	-0.402	-0.435	-0.441	-0.408	-0.353	-0.287	-0.204	-0.097	0.009	0.117	0.255	0.384	0.499	0.587	0.658	0.713	0.724	0.71	0.678	0.628	0.554	0.449	0.328	0.21	0.095	-0.04	-0.176	-0.296	-0.4	-0.496	-0.569	-0.622	-0.649
GLU A390	2mFo-DFc	325.8	-0.165	-0.245	-0.33	-0.417	-0.498	-0.579	-0.649	-0.711	-0.771	-0.822	-0.864	-0.906	-0.933	-0.928	-0.917	-0.9	-0.87	-0.795	-0.717	-0.637	-0.542	-0.429	-0.318	-0.209	-0.109	-0.01	0.079	0.134	0.177	0.217	0.251	0.251	0.231	0.186	0.143	0.103	0.051	-0.021	-0.085	-0.142	-0.198	-0.251	-0.3	-0.337	-0.375	-0.412	-0.422
GLU A391	2mFo-DFc	220.5	0.35	0.326	0.291	0.256	0.209	0.134	0.058	-0.023	-0.121	-0.214	-0.296	-0.362	-0.413	-0.448	-0.465	-0.459	-0.449	-0.435	-0.416	-0.401	-0.39	-0.367	-0.341	-0.325	-0.327	-0.292	-0.256	-0.224	-0.221	-0.204	-0.176	-0.153	-0.134	-0.107	-0.074	-0.036	0.009	0.066	0.133	0.187	0.225	0.267	0.287	0.271	0.254	0.226	0.159
GLN A392	2mFo-DFc	197.5	-1.051	-1.098	-1.139	-1.174	-1.194	-1.153	-1.081	-1.009	-0.939	-0.87	-0.783	-0.684	-0.582	-0.496	-0.419	-0.341	-0.279	-0.226	-0.168	-0.125	-0.097	-0.046	0.001	0.009	0.02	0.04	0.078	0.12	0.175	0.242	0.325	0.432	0.546	0.667	0.782	0.881	0.981	1.067	1.119	1.142	1.166	1.193	1.197	1.129	1.064	1.006	0.946
VAL A393	2mFo-DFc	74.1	0.04	0.132	0.223	0.329	0.449	0.572	0.696	0.798	0.901	1.005	1.048	1.103	1.17	1.172	1.188	1.207	1.171	1.129	1.075	1.014	0.927	0.843	0.77	0.709	0.66	0.656	0.676	0.715	0.789	0.897	1.023	1.151	1.261	1.378	1.49	1.524	1.564	1.607	1.582	1.497	1.419	1.331	1.225	1.128	1.031	0.904	0.797
TYR A395	2mFo-DFc	288.3	-0.086	-0.253	-0.401	-0.53	-0.629	-0.715	-0.788	-0.861	-0.947	-1.026	-1.086	-1.161	-1.231	-1.297	-1.35	-1.398	-1.442	-1.457	-1.439	-1.414	-1.382	-1.335	-1.263	-1.193	-1.124	-1.067	-1.038	-1.005	-0.964	-0.94	-0.922	-0.895	-0.858	-0.813	-0.76	-0.699	-0.628	-0.55	-0.451	-0.338	-0.217	-0.087	0.064	0.216	0.382	0.568	0.778
ASP A396	2mFo-DFc	305.6	-0.249	-0.319	-0.366	-0.393	-0.386	-0.355	-0.318	-0.278	-0.245	-0.206	-0.16	-0.116	-0.083	-0.04	0.011	0.065	0.108	0.149	0.177	0.198	0.211	0.195	0.174	0.149	0.124	0.105	0.089	0.102	0.127	0.179	0.238	0.304	0.376	0.45	0.49	0.532	0.576	0.597	0.567	0.523	0.481	0.424	0.336	0.233	0.143	0.067	-0.005
VAL A398	2mFo-DFc	174.9	-0.178	-0.227	-0.272	-0.314	-0.36	-0.405	-0.449	-0.495	-0.537	-0.576	-0.618	-0.645	-0.657	-0.663	-0.65	-0.615	-0.572	-0.517	-0.439	-0.339	-0.245	-0.167	-0.089	-0.01	0.081	0.177	0.241	0.284	0.342	0.363	0.399	0.46	0.523	0.561	0.606	0.645	0.69	0.731	0.776	0.769	0.773	0.787	0.746	0.701	0.661	0.602	0.544
GLU A399	2mFo-DFc	165.6	-0.599	-0.513	-0.422	-0.331	-0.238	-0.148	-0.067	-0.026	0.003	-0.006	-0.028	-0.057	-0.114	-0.183	-0.246	-0.308	-0.361	-0.397	-0.405	-0.389	-0.356	-0.305	-0.226	-0.131	-0.015	0.109	0.235	0.368	0.529	0.697	0.871	1.028	1.19	1.355	1.488	1.586	1.68	1.758	1.73	1.677	1.573	1.451	1.283	1.12	0.903	0.686	0.478
ILE A400	2mFo-DFc	300.9	0.239	0.121	0.033	-0.025	-0.074	-0.116	-0.132	-0.153	-0.186	-0.202	-0.233	-0.269	-0.295	-0.32	-0.347	-0.369	-0.384	-0.394	-0.377	-0.352	-0.322	-0.281	-0.211	-0.127	-0.024	0.11	0.271	0.45	0.628	0.818	1.023	1.18	1.32	1.451	1.485	1.443	1.389	1.318	1.16	0.962	0.779	0.604	0.442	0.302	0.209	0.157	0.13
THR A401	2mFo-DFc	301.3	0.668	0.557	0.453	0.363	0.29	0.223	0.162	0.094	0.021	-0.056	-0.134	-0.233	-0.345	-0.457	-0.561	-0.648	-0.727	-0.781	-0.793	-0.793	-0.777	-0.723	-0.659	-0.569	-0.458	-0.332	-0.193	-0.05	0.089	0.237	0.394	0.483	0.571	0.669	0.706	0.713	0.722	0.7	0.631	0.576	0.538	0.492	0.448	0.428	0.428	0.445	0.483
VAL A402	2mFo-DFc	172.7	-0.344	-0.438	-0.528	-0.632	-0.711	-0.766	-0.816	-0.873	-0.936	-0.99	-1.035	-1.077	-1.097	-1.103	-1.099	-1.103	-1.122	-1.129	-1.067	-0.994	-0.93	-0.788	-0.617	-0.441	-0.219	0.038	0.322	0.592	0.866	1.156	1.354	1.533	1.721	1.843	1.894	1.924	1.871	1.756	1.606	1.477	1.283	1.113	0.947	0.813	0.684	0.603	0.57
GLN A403	2mFo-DFc	289.5	-1.656	-1.762	-1.842	-1.911	-1.97	-1.949	-1.859	-1.764	-1.66	-1.521	-1.38	-1.234	-1.098	-0.965	-0.834	-0.708	-0.625	-0.543	-0.472	-0.414	-0.374	-0.342	-0.317	-0.31	-0.312	-0.325	-0.334	-0.342	-0.35	-0.36	-0.363	-0.365	-0.362	-0.342	-0.336	-0.326	-0.313	-0.301	-0.308	-0.301	-0.264	-0.212	-0.144	-0.041	0.09	0.24	0.406
LYS A404	2mFo-DFc	180.4	-0.679	-0.781	-0.88	-0.967	-1.039	-1.096	-1.139	-1.172	-1.184	-1.174	-1.161	-1.146	-1.132	-1.082	-1.028	-0.975	-0.923	-0.863	-0.799	-0.728	-0.663	-0.584	-0.487	-0.39	-0.273	-0.129	0.021	0.189	0.382	0.585	0.768	0.958	1.152	1.347	1.428	1.452	1.464	1.465	1.417	1.272	1.124	0.979	0.818	0.646	0.483	0.336	0.206
VAL A405	2mFo-DFc	184.5	-0.328	-0.417	-0.48	-0.513	-0.537	-0.541	-0.511	-0.475	-0.436	-0.363	-0.303	-0.261	-0.233	-0.215	-0.198	-0.191	-0.185	-0.177	-0.165	-0.147	-0.12	-0.077	-0.017	0.05	0.115	0.196	0.313	0.445	0.579	0.702	0.837	0.974	1.107	1.23	1.304	1.379	1.43	1.376	1.325	1.251	1.084	0.919	0.757	0.564	0.405	0.283	0.197
ILE A406	2mFo-DFc	297.8	-0.03	-0.14	-0.224	-0.29	-0.326	-0.338	-0.326	-0.323	-0.335	-0.346	-0.36	-0.404	-0.481	-0.566	-0.66	-0.762	-0.845	-0.906	-0.951	-0.97	-0.937	-0.876	-0.761	-0.612	-0.438	-0.238	-0.055	0.142	0.36	0.582	0.753	0.87	0.993	1.118	1.151	1.105	1.063	1.011	0.885	0.74	0.603	0.472	0.355	0.25	0.16	0.123	0.14
HIS A407	2mFo-DFc	280.5	-0.226	-0.333	-0.41	-0.457	-0.47	-0.463	-0.444	-0.416	-0.38	-0.371	-0.374	-0.384	-0.402	-0.471	-0.543	-0.607	-0.671	-0.742	-0.815	-0.879	-0.931	-0.97	-0.995	-1.005	-0.997	-0.977	-0.944	-0.878	-0.806	-0.726	-0.646	-0.564	-0.473	-0.374	-0.274	-0.171	-0.062	0.044	0.141	0.244	0.364	0.492	0.605	0.733	0.892	1.081	1.267
THR A408	2mFo-DFc	70.9	0.721	0.775	0.863	0.987	1.174	1.379	1.612	1.847	2.093	2.361	2.629	2.672	2.703	2.743	2.796	2.788	2.65	2.477	2.323	2.191	1.97	1.707	1.469	1.254	1.045	0.829	0.629	0.444	0.268	0.104	-0.04	-0.165	-0.258	-0.321	-0.358	-0.365	-0.348	-0.316	-0.277	-0.239	-0.195	-0.155	-0.137	-0.118	-0.063	-0.009	0.053
GLU A409	2mFo-DFc	190.4	0.369	0.315	0.232	0.145	0.048	-0.042	-0.121	-0.19	-0.25	-0.313	-0.366	-0.407	-0.462	-0.507	-0.537	-0.576	-0.602	-0.609	-0.617	-0.615	-0.596	-0.537	-0.468	-0.388	-0.297	-0.183	-0.031	0.128	0.291	0.469	0.653	0.837	1.011	1.151	1.288	1.418	1.51	1.569	1.605	1.608	1.581	1.522	1.428	1.326	1.23	1.126	1.002
ASP A410	2mFo-DFc	302.5	1.292	1.112	0.933	0.779	0.637	0.474	0.331	0.204	0.069	-0.05	-0.153	-0.233	-0.306	-0.372	-0.421	-0.459	-0.498	-0.536	-0.566	-0.59	-0.618	-0.646	-0.686	-0.72	-0.745	-0.752	-0.748	-0.732	-0.686	-0.629	-0.563	-0.479	-0.388	-0.306	-0.227	-0.149	-0.073	-0.037	-0.009	0.017	0.037	0.055	0.076	0.121	0.194	0.275	0.391
TYR A411	2mFo-DFc	62.3	0.674	1.015	1.364	1.728	2.077	2.41	2.693	2.945	3.131	3.237	3.301	3.334	3.335	3.292	3.262	3.247	3.042	2.764	2.499	2.218	1.885	1.543	1.147	0.776	0.42	0.142	-0.093	-0.311	-0.499	-0.624	-0.694	-0.745	-0.775	-0.756	-0.722	-0.674	-0.643	-0.595	-0.528	-0.515	-0.487	-0.445	-0.434	-0.451	-0.467	-0.474	-0.48
ARG A412	2mFo-DFc	313.8	1.473	1.328	1.146	0.95	0.76	0.571	0.398	0.259	0.152	0.093	0.048	0.014	-0.007	-0.023	-0.04	-0.052	-0.089	-0.123	-0.154	-0.205	-0.261	-0.321	-0.386	-0.456	-0.502	-0.534	-0.567	-0.592	-0.607	-0.64	-0.671	-0.695	-0.723	-0.784	-0.825	-0.851	-0.907	-0.94	-0.952	-0.967	-0.965	-0.948	-0.91	-0.864	-0.81	-0.743	-0.645
LEU A413	2mFo-DFc	168.6	-0.424	-0.452	-0.501	-0.582	-0.652	-0.705	-0.752	-0.8	-0.825	-0.837	-0.843	-0.845	-0.851	-0.863	-0.837	-0.815	-0.784	-0.723	-0.625	-0.515	-0.387	-0.229	-0.046	0.163	0.364	0.594	0.853	1.094	1.352	1.597	1.83	2.016	2.196	2.371	2.51	2.547	2.525	2.444	2.347	2.154	1.913	1.6	1.288	0.966	0.636	0.329	0.05
ARG A414	2mFo-DFc	282.9	-0.589	-0.686	-0.759	-0.805	-0.837	-0.854	-0.852	-0.833	-0.813	-0.795	-0.77	-0.76	-0.757	-0.751	-0.743	-0.747	-0.739	-0.715	-0.677	-0.646	-0.628	-0.601	-0.562	-0.529	-0.541	-0.522	-0.507	-0.503	-0.53	-0.573	-0.617	-0.661	-0.691	-0.717	-0.745	-0.765	-0.776	-0.784	-0.769	-0.72	-0.654	-0.57	-0.459	-0.316	-0.139	0.076	0.332
LEU A415	2mFo-DFc	304.3	0.106	-0.057	-0.202	-0.334	-0.437	-0.533	-0.617	-0.687	-0.75	-0.817	-0.885	-0.96	-0.998	-1.016	-1.036	-1.078	-1.113	-1.136	-1.156	-1.188	-1.206	-1.204	-1.204	-1.175	-1.122	-1.065	-1.015	-0.97	-0.916	-0.864	-0.804	-0.75	-0.71	-0.662	-0.609	-0.575	-0.523	-0.448	-0.39	-0.316	-0.219	-0.129	-0.032	0.08	0.204	0.335	0.486
ILE A416	2mFo-DFc	295.4	-0.954	-1.078	-1.153	-1.186	-1.188	-1.163	-1.113	-1.046	-0.978	-0.921	-0.865	-0.819	-0.814	-0.831	-0.823	-0.824	-0.831	-0.835	-0.785	-0.732	-0.675	-0.524	-0.353	-0.153	0.113	0.394	0.691	0.985	1.285	1.565	1.755	1.898	2.03	2.029	1.936	1.831	1.718	1.526	1.298	1.039	0.785	0.536	0.317	0.141	0.023	-0.039	-0.038
SER A417	2mFo-DFc	74.6	-0.032	0.013	0.084	0.182	0.307	0.454	0.62	0.798	0.957	1.121	1.289	1.366	1.434	1.501	1.486	1.419	1.356	1.265	1.122	0.993	0.877	0.741	0.616	0.477	0.354	0.251	0.158	0.07	-0.003	-0.07	-0.115	-0.151	-0.167	-0.164	-0.162	-0.165	-0.157	-0.14	-0.127	-0.13	-0.127	-0.115	-0.102	-0.099	-0.081	-0.049	-0.004
LEU A418	2mFo-DFc	323	0.982	0.776	0.606	0.471	0.371	0.236	0.141	0.074	0.008	-0.093	-0.179	-0.248	-0.325	-0.402	-0.469	-0.527	-0.561	-0.593	-0.619	-0.638	-0.653	-0.648	-0.641	-0.636	-0.635	-0.661	-0.675	-0.699	-0.716	-0.736	-0.751	-0.779	-0.793	-0.794	-0.787	-0.755	-0.722	-0.69	-0.654	-0.622	-0.597	-0.571	-0.544	-0.504	-0.458	-0.397	-0.319
LYS A419	2mFo-DFc	243.6	-1.066	-1.094	-1.084	-1.062	-1.024	-0.978	-0.896	-0.792	-0.695	-0.607	-0.533	-0.476	-0.437	-0.426	-0.441	-0.464	-0.495	-0.546	-0.591	-0.628	-0.66	-0.687	-0.705	-0.711	-0.71	-0.703	-0.69	-0.674	-0.655	-0.635	-0.613	-0.583	-0.53	-0.481	-0.431	-0.378	-0.331	-0.289	-0.248	-0.206	-0.162	-0.11	-0.071	-0.043	-0.011	0.022	0.049
SER A420	2mFo-DFc	196.2	-0.938	-0.884	-0.836	-0.785	-0.729	-0.671	-0.622	-0.58	-0.54	-0.498	-0.453	-0.405	-0.354	-0.261	-0.158	-0.063	0.035	0.133	0.227	0.303	0.372	0.433	0.488	0.531	0.546	0.567	0.598	0.642	0.664	0.692	0.735	0.795	0.855	0.879	0.907	0.936	0.946	0.944	0.939	0.931	0.901	0.854	0.807	0.76	0.694	0.63	0.571
THR A422	2mFo-DFc	58.2	0.208	0.268	0.334	0.392	0.456	0.522	0.568	0.619	0.674	0.715	0.755	0.792	0.823	0.832	0.839	0.847	0.855	0.864	0.862	0.856	0.84	0.819	0.792	0.748	0.658	0.557	0.443	0.317	0.167	0.013	-0.133	-0.27	-0.398	-0.496	-0.572	-0.636	-0.68	-0.699	-0.712	-0.714	-0.697	-0.68	-0.662	-0.629	-0.597	-0.566	-0.524
GLU A423	2mFo-DFc	250.3	-0.282	-0.385	-0.466	-0.536	-0.609	-0.686	-0.742	-0.771	-0.798	-0.826	-0.849	-0.867	-0.89	-0.918	-0.954	-0.989	-1.015	-1.038	-1.062	-1.082	-1.063	-1.038	-1.01	-0.964	-0.883	-0.775	-0.655	-0.523	-0.38	-0.241	-0.104	0.027	0.166	0.299	0.412	0.525	0.641	0.738	0.809	0.88	0.953	1.016	1.042	1.061	1.08	1.1	1.093
GLU A424	2mFo-DFc	207.4	-0.76	-0.714	-0.666	-0.621	-0.586	-0.548	-0.518	-0.505	-0.491	-0.482	-0.489	-0.494	-0.492	-0.488	-0.471	-0.46	-0.453	-0.42	-0.376	-0.332	-0.29	-0.236	-0.183	-0.124	-0.071	-0.02	0.033	0.088	0.132	0.184	0.252	0.334	0.393	0.456	0.523	0.597	0.679	0.745	0.787	0.831	0.848	0.858	0.877	0.86	0.817	0.771	0.683
ARG A425	2mFo-DFc	309.1	0.605	0.387	0.193	0.021	-0.13	-0.244	-0.322	-0.384	-0.433	-0.461	-0.461	-0.459	-0.467	-0.482	-0.506	-0.533	-0.579	-0.627	-0.672	-0.719	-0.76	-0.786	-0.799	-0.801	-0.793	-0.766	-0.739	-0.713	-0.688	-0.664	-0.649	-0.633	-0.621	-0.612	-0.605	-0.592	-0.569	-0.544	-0.517	-0.49	-0.46	-0.421	-0.369	-0.312	-0.233	-0.123	0.008
LEU A427	2mFo-DFc	166.4	-0.987	-1.029	-1.064	-1.065	-1.07	-1.068	-1.059	-1.052	-1.058	-1.062	-1.033	-0.997	-0.956	-0.917	-0.878	-0.836	-0.773	-0.635	-0.481	-0.306	-0.105	0.166	0.468	0.799	1.156	1.498	1.844	2.2	2.57	2.815	3.01	3.209	3.413	3.541	3.513	3.479	3.451	3.259	3.05	2.836	2.561	2.21	1.852	1.493	1.153	0.827	0.528
LYS A428	2mFo-DFc	286	-0.537	-0.58	-0.602	-0.602	-0.583	-0.566	-0.555	-0.536	-0.533	-0.572	-0.61	-0.649	-0.722	-0.796	-0.866	-0.933	-0.991	-1.031	-1.055	-1.065	-1.065	-1.044	-1.002	-0.981	-0.941	-0.882	-0.843	-0.802	-0.758	-0.717	-0.682	-0.654	-0.639	-0.634	-0.597	-0.577	-0.575	-0.572	-0.563	-0.538	-0.494	-0.429	-0.329	-0.193	-0.034	0.158	0.384
HIS A429	2mFo-DFc	176.3	-0.983	-1.003	-1.029	-1.055	-1.075	-1.086	-1.093	-1.106	-1.125	-1.13	-1.14	-1.156	-1.181	-1.212	-1.199	-1.156	-1.103	-1	-0.832	-0.644	-0.407	-0.091	0.246	0.615	1.047	1.48	1.85	2.195	2.506	2.771	3.009	3.223	3.356	3.44	3.51	3.5	3.404	3.3	3.124	2.846	2.557	2.239	1.846	1.451	1.055	0.731	0.455
TYR A430	2mFo-DFc	285.7	-0.533	-0.703	-0.836	-0.896	-0.94	-0.97	-0.987	-0.999	-1.016	-1.058	-1.104	-1.143	-1.159	-1.185	-1.214	-1.247	-1.215	-1.162	-1.107	-1.035	-0.948	-0.847	-0.758	-0.679	-0.583	-0.506	-0.473	-0.428	-0.378	-0.396	-0.412	-0.427	-0.443	-0.493	-0.539	-0.575	-0.597	-0.602	-0.588	-0.502	-0.361	-0.198	0.07	0.406	0.754	1.158	1.606
TRP A431	2mFo-DFc	184.5	-0.342	-0.397	-0.439	-0.467	-0.478	-0.478	-0.468	-0.421	-0.377	-0.332	-0.287	-0.24	-0.202	-0.161	-0.116	-0.088	-0.054	-0.01	0.015	0.051	0.102	0.147	0.21	0.291	0.381	0.492	0.628	0.785	0.971	1.183	1.421	1.658	1.861	2.046	2.237	2.274	2.307	2.336	2.203	2.042	1.883	1.634	1.355	1.077	0.785	0.484	0.205
PHE A432	2mFo-DFc	181.9	-1.594	-1.647	-1.686	-1.71	-1.726	-1.73	-1.727	-1.723	-1.722	-1.725	-1.713	-1.671	-1.618	-1.573	-1.495	-1.399	-1.274	-1.139	-0.989	-0.797	-0.57	-0.311	-0.027	0.274	0.607	0.968	1.302	1.609	1.919	2.195	2.461	2.652	2.8	2.918	3.024	3.1	3.107	3.053	2.995	2.892	2.683	2.459	2.201	1.847	1.483	1.105	0.726
THR A433	2mFo-DFc	49.9	0.708	0.843	1.008	1.147	1.309	1.487	1.651	1.739	1.828	1.901	1.949	1.946	1.907	1.833	1.708	1.583	1.459	1.251	1.051	0.868	0.684	0.486	0.293	0.123	-0.023	-0.155	-0.292	-0.427	-0.541	-0.642	-0.711	-0.773	-0.829	-0.878	-0.915	-0.932	-0.923	-0.908	-0.878	-0.832	-0.769	-0.698	-0.617	-0.525	-0.391	-0.227	-0.042
SER A434	2mFo-DFc	317.7	0.525	0.378	0.216	0.061	-0.062	-0.165	-0.274	-0.379	-0.479	-0.575	-0.657	-0.713	-0.768	-0.821	-0.842	-0.864	-0.888	-0.912	-0.937	-0.945	-0.945	-0.945	-0.947	-0.947	-0.951	-0.976	-1.009	-1.052	-1.106	-1.155	-1.21	-1.268	-1.282	-1.288	-1.29	-1.288	-1.246	-1.185	-1.112	-1.041	-0.959	-0.848	-0.734	-0.62	-0.505	-0.397	-0.286
TRP A435	2mFo-DFc	187.6	-0.425	-0.442	-0.465	-0.501	-0.539	-0.564	-0.575	-0.58	-0.579	-0.563	-0.552	-0.55	-0.547	-0.554	-0.576	-0.583	-0.601	-0.615	-0.63	-0.609	-0.563	-0.499	-0.386	-0.164	0.104	0.411	0.772	1.16	1.569	1.951	2.285	2.573	2.842	3.001	3.133	3.257	3.277	3.267	3.241	3.142	3.033	2.915	2.701	2.447	2.173	1.828	1.498
PRO A436	2mFo-DFc	30.4	2.208	2.452	2.636	2.801	2.939	2.842	2.737	2.633	2.36	2.106	1.854	1.534	1.241	0.972	0.708	0.458	0.246	0.117	0.012	-0.09	-0.188	-0.217	-0.231	-0.291	-0.352	-0.401	-0.477	-0.563	-0.644	-0.733	-0.824	-0.903	-0.972	-1.034	-1.098	-1.154	-1.148	-1.143	-1.139	-1.133	-1.12	-1.07	-1.022	-0.989	-0.948	-0.911	-0.892
ASP A437	2mFo-DFc	181.4	-0.625	-0.613	-0.592	-0.568	-0.55	-0.543	-0.53	-0.513	-0.533	-0.574	-0.629	-0.688	-0.749	-0.821	-0.864	-0.895	-0.906	-0.887	-0.856	-0.81	-0.719	-0.587	-0.436	-0.259	-0.032	0.21	0.467	0.748	1.029	1.315	1.563	1.815	2.032	2.18	2.251	2.299	2.257	2.163	2.059	1.933	1.701	1.477	1.262	1.059	0.875	0.716	0.577
GLN A438	2mFo-DFc	290.8	-0.416	-0.447	-0.468	-0.455	-0.442	-0.432	-0.415	-0.392	-0.384	-0.416	-0.455	-0.499	-0.575	-0.659	-0.743	-0.813	-0.871	-0.911	-0.899	-0.864	-0.815	-0.729	-0.619	-0.505	-0.401	-0.304	-0.234	-0.182	-0.134	-0.091	-0.102	-0.13	-0.154	-0.203	-0.243	-0.269	-0.291	-0.307	-0.319	-0.314	-0.297	-0.232	-0.163	-0.058	0.056	0.233	0.415
LYS A439	2mFo-DFc	276.1	-0.198	-0.257	-0.313	-0.349	-0.373	-0.402	-0.418	-0.424	-0.433	-0.436	-0.435	-0.418	-0.401	-0.398	-0.39	-0.366	-0.364	-0.382	-0.414	-0.457	-0.487	-0.503	-0.521	-0.533	-0.538	-0.538	-0.523	-0.476	-0.43	-0.403	-0.374	-0.344	-0.332	-0.328	-0.336	-0.351	-0.378	-0.408	-0.424	-0.44	-0.444	-0.433	-0.396	-0.331	-0.237	-0.091	0.09
THR A440	2mFo-DFc	58.2	1.333	1.456	1.636	1.853	2.099	2.329	2.59	2.88	3.022	3.096	3.118	3.142	3.064	2.979	2.854	2.651	2.449	2.233	1.926	1.62	1.342	1.059	0.787	0.532	0.321	0.139	-0.028	-0.151	-0.222	-0.286	-0.348	-0.38	-0.387	-0.395	-0.419	-0.454	-0.483	-0.509	-0.546	-0.564	-0.56	-0.543	-0.502	-0.444	-0.363	-0.264	-0.15
PRO A441	2mFo-DFc	338.3	2.366	2.097	1.772	1.446	1.131	0.844	0.601	0.376	0.169	-0.001	-0.082	-0.156	-0.225	-0.289	-0.336	-0.375	-0.406	-0.414	-0.417	-0.413	-0.397	-0.383	-0.374	-0.367	-0.355	-0.353	-0.357	-0.367	-0.379	-0.38	-0.367	-0.364	-0.363	-0.367	-0.382	-0.402	-0.407	-0.41	-0.42	-0.413	-0.386	-0.37	-0.361	-0.361	-0.362	-0.366	-0.377
ASP A442	2mFo-DFc	60.3	1.027	1.194	1.381	1.579	1.797	2.032	2.277	2.497	2.702	2.905	3.017	3.03	3.009	2.942	2.768	2.541	2.248	1.94	1.618	1.28	0.955	0.65	0.381	0.137	-0.082	-0.269	-0.403	-0.521	-0.625	-0.701	-0.753	-0.8	-0.843	-0.88	-0.91	-0.936	-0.948	-0.953	-0.953	-0.942	-0.918	-0.884	-0.832	-0.762	-0.675	-0.57	-0.447
ARG A443	2mFo-DFc	316.5	0.398	0.148	-0.072	-0.265	-0.425	-0.551	-0.633	-0.675	-0.695	-0.693	-0.667	-0.636	-0.609	-0.605	-0.6	-0.604	-0.613	-0.644	-0.692	-0.713	-0.736	-0.748	-0.765	-0.774	-0.781	-0.769	-0.742	-0.713	-0.686	-0.651	-0.608	-0.577	-0.55	-0.529	-0.515	-0.505	-0.503	-0.508	-0.536	-0.581	-0.622	-0.648	-0.666	-0.672	-0.66	-0.563	-0.442
PRO A445	2mFo-DFc	327.9	0.877	0.571	0.279	0.006	-0.183	-0.334	-0.451	-0.477	-0.502	-0.527	-0.521	-0.495	-0.479	-0.491	-0.528	-0.562	-0.616	-0.675	-0.72	-0.793	-0.867	-0.902	-0.942	-0.971	-0.993	-1.003	-1.022	-1.018	-0.986	-0.927	-0.873	-0.822	-0.765	-0.705	-0.674	-0.621	-0.566	-0.542	-0.492	-0.453	-0.427	-0.395	-0.379	-0.382	-0.393	-0.348	-0.311
PRO A446	2mFo-DFc	339.1	1.928	1.659	1.383	1.072	0.783	0.516	0.269	0.06	-0.121	-0.245	-0.35	-0.438	-0.47	-0.475	-0.489	-0.499	-0.473	-0.447	-0.437	-0.448	-0.461	-0.474	-0.484	-0.507	-0.53	-0.545	-0.55	-0.544	-0.525	-0.489	-0.449	-0.415	-0.372	-0.324	-0.295	-0.275	-0.251	-0.237	-0.254	-0.268	-0.274	-0.313	-0.335	-0.345	-0.375	-0.408	-0.448
LEU A447	2mFo-DFc	183.3	-0.928	-0.931	-0.907	-0.889	-0.858	-0.82	-0.779	-0.744	-0.737	-0.766	-0.803	-0.829	-0.857	-0.905	-0.959	-0.996	-0.999	-0.97	-0.916	-0.818	-0.677	-0.518	-0.341	-0.148	0.094	0.354	0.6	0.851	1.111	1.374	1.649	1.889	2.042	2.202	2.375	2.453	2.492	2.525	2.5	2.41	2.232	2.026	1.796	1.541	1.274	1	0.72
LEU A448	2mFo-DFc	184.9	-0.86	-0.855	-0.868	-0.906	-0.952	-0.959	-0.99	-1.017	-1.034	-1.071	-1.105	-1.125	-1.152	-1.172	-1.178	-1.178	-1.17	-1.151	-1.066	-0.945	-0.81	-0.663	-0.496	-0.284	-0.021	0.256	0.55	0.85	1.132	1.433	1.758	2.059	2.333	2.571	2.774	2.937	3.05	3.166	3.244	3.168	3.056	2.91	2.653	2.348	2.052	1.728	1.387
HIS A449	2mFo-DFc	205	-0.768	-0.745	-0.718	-0.69	-0.656	-0.64	-0.615	-0.582	-0.579	-0.597	-0.619	-0.632	-0.649	-0.669	-0.691	-0.714	-0.731	-0.725	-0.712	-0.694	-0.662	-0.615	-0.539	-0.439	-0.318	-0.153	0.031	0.223	0.441	0.671	0.896	1.104	1.301	1.486	1.635	1.706	1.735	1.746	1.746	1.703	1.594	1.465	1.336	1.186	1.049	0.929	0.791
LEU A450	2mFo-DFc	180.4	-1.004	-1.033	-1.051	-1.073	-1.092	-1.108	-1.113	-1.105	-1.098	-1.091	-1.065	-1.035	-1.013	-0.979	-0.941	-0.909	-0.868	-0.818	-0.754	-0.618	-0.46	-0.284	-0.089	0.155	0.444	0.724	1.018	1.315	1.626	1.955	2.26	2.509	2.742	2.978	3.148	3.323	3.505	3.519	3.435	3.323	3.166	2.781	2.377	1.96	1.439	0.909	0.386
VAL A451	2mFo-DFc	163.3	-0.844	-0.97	-1.044	-1.106	-1.174	-1.231	-1.267	-1.287	-1.307	-1.33	-1.34	-1.338	-1.303	-1.254	-1.187	-1.105	-1.007	-0.842	-0.668	-0.485	-0.232	0.048	0.344	0.638	0.944	1.267	1.503	1.717	1.944	2.072	2.141	2.217	2.274	2.166	2.002	1.777	1.551	1.325	1.059	0.746	0.477	0.254	0.088	-0.003	-0.028	0.014	0.148
ARG A452	2mFo-DFc	299.1	-0.434	-0.435	-0.416	-0.397	-0.379	-0.362	-0.361	-0.363	-0.377	-0.406	-0.462	-0.506	-0.556	-0.636	-0.698	-0.761	-0.836	-0.895	-0.934	-0.958	-0.972	-0.976	-0.946	-0.918	-0.885	-0.845	-0.775	-0.715	-0.652	-0.574	-0.482	-0.455	-0.43	-0.393	-0.377	-0.375	-0.378	-0.399	-0.383	-0.353	-0.331	-0.322	-0.228	-0.061	0.096	0.246	0.464
GLU A453	2mFo-DFc	162.2	-0.783	-0.814	-0.835	-0.839	-0.806	-0.755	-0.69	-0.655	-0.608	-0.576	-0.548	-0.521	-0.503	-0.48	-0.471	-0.474	-0.46	-0.391	-0.307	-0.207	-0.066	0.119	0.319	0.533	0.758	1.001	1.253	1.462	1.692	1.934	2.034	2.136	2.245	2.351	2.419	2.376	2.338	2.273	2.185	2.017	1.859	1.704	1.532	1.301	1.072	0.844	0.615
VAL A454	2mFo-DFc	167.4	-0.663	-0.748	-0.759	-0.73	-0.684	-0.623	-0.551	-0.507	-0.487	-0.467	-0.478	-0.55	-0.605	-0.648	-0.716	-0.763	-0.788	-0.771	-0.694	-0.584	-0.405	-0.176	0.09	0.409	0.791	1.201	1.566	1.874	2.184	2.515	2.695	2.836	2.992	2.916	2.806	2.697	2.391	2.072	1.756	1.38	1.009	0.671	0.369	0.199	0.115	0.081	0.126
GLU A455	2mFo-DFc	177.6	-0.439	-0.439	-0.44	-0.457	-0.483	-0.493	-0.489	-0.478	-0.494	-0.494	-0.497	-0.543	-0.578	-0.587	-0.611	-0.639	-0.668	-0.702	-0.735	-0.741	-0.744	-0.742	-0.712	-0.641	-0.546	-0.419	-0.248	-0.055	0.153	0.364	0.588	0.814	0.984	1.154	1.312	1.387	1.422	1.447	1.437	1.359	1.28	1.205	1.077	0.94	0.814	0.68	0.556
GLU A456	2mFo-DFc	181.3	-0.899	-0.928	-0.941	-0.92	-0.877	-0.828	-0.761	-0.683	-0.605	-0.529	-0.473	-0.424	-0.38	-0.345	-0.345	-0.342	-0.333	-0.336	-0.337	-0.33	-0.32	-0.306	-0.285	-0.255	-0.221	-0.169	-0.113	-0.053	0.004	0.053	0.108	0.168	0.228	0.285	0.344	0.408	0.455	0.494	0.537	0.547	0.532	0.512	0.459	0.37	0.265	0.19	0.111
GLN A459	2mFo-DFc	291.4	-0.741	-0.762	-0.737	-0.681	-0.614	-0.552	-0.521	-0.499	-0.465	-0.471	-0.495	-0.501	-0.547	-0.597	-0.632	-0.682	-0.731	-0.773	-0.801	-0.827	-0.845	-0.856	-0.839	-0.808	-0.775	-0.738	-0.732	-0.725	-0.735	-0.746	-0.746	-0.742	-0.78	-0.81	-0.835	-0.861	-0.89	-0.852	-0.81	-0.768	-0.722	-0.621	-0.519	-0.414	-0.249	-0.075	0.107
GLN A460	2mFo-DFc	289.5	-0.103	-0.118	-0.118	-0.123	-0.11	-0.08	-0.044	-0.024	-0.007	0.01	0.008	0.02	0.037	0.035	0.017	-0.019	-0.048	-0.081	-0.116	-0.166	-0.216	-0.255	-0.305	-0.349	-0.379	-0.416	-0.444	-0.46	-0.478	-0.478	-0.469	-0.44	-0.404	-0.365	-0.323	-0.282	-0.216	-0.141	-0.067	-0.004	0.049	0.116	0.198	0.263	0.336	0.427	0.534
GLU A461	2mFo-DFc	303.6	-0.082	-0.243	-0.374	-0.414	-0.398	-0.369	-0.325	-0.288	-0.278	-0.234	-0.187	-0.207	-0.236	-0.249	-0.276	-0.299	-0.311	-0.316	-0.329	-0.37	-0.407	-0.437	-0.438	-0.437	-0.432	-0.436	-0.462	-0.487	-0.496	-0.512	-0.542	-0.552	-0.565	-0.592	-0.608	-0.616	-0.623	-0.632	-0.632	-0.586	-0.525	-0.462	-0.361	-0.226	-0.023	0.224	0.537
PRO A463	2mFo-DFc	334.7	1.728	1.41	1.088	0.751	0.472	0.226	0.014	-0.146	-0.246	-0.324	-0.384	-0.432	-0.491	-0.56	-0.631	-0.71	-0.795	-0.892	-0.976	-1.038	-1.095	-1.153	-1.204	-1.244	-1.269	-1.283	-1.279	-1.255	-1.212	-1.147	-1.061	-0.959	-0.853	-0.744	-0.626	-0.529	-0.447	-0.367	-0.3	-0.274	-0.252	-0.26	-0.285	-0.308	-0.32	-0.379	-0.408
HIS A464	2mFo-DFc	304.3	0.789	0.632	0.493	0.365	0.257	0.17	0.109	0.066	0.038	0.03	0.027	0.025	0.019	0.006	-0.02	-0.074	-0.145	-0.211	-0.28	-0.371	-0.455	-0.533	-0.631	-0.722	-0.809	-0.904	-0.998	-1.094	-1.185	-1.247	-1.314	-1.388	-1.452	-1.469	-1.459	-1.447	-1.43	-1.384	-1.328	-1.261	-1.187	-1.1	-1	-0.9	-0.788	-0.663	-0.519
CYS A465	2mFo-DFc	194.5	-0.85	-0.84	-0.829	-0.811	-0.791	-0.781	-0.78	-0.763	-0.761	-0.743	-0.701	-0.696	-0.728	-0.752	-0.768	-0.809	-0.861	-0.928	-1.007	-1.084	-1.156	-1.201	-1.198	-1.148	-1.003	-0.773	-0.453	-0.039	0.459	1.117	1.929	2.745	3.615	4.341	5.091	5.868	6.27	6.661	6.872	6.483	6.106	5.518	4.732	3.992	3.21	2.311	1.504
PRO A467	2mFo-DFc	338.4	1.965	1.64	1.263	0.884	0.504	0.188	-0.041	-0.226	-0.379	-0.481	-0.533	-0.571	-0.57	-0.539	-0.479	-0.457	-0.467	-0.447	-0.411	-0.412	-0.423	-0.457	-0.489	-0.508	-0.521	-0.533	-0.543	-0.545	-0.519	-0.484	-0.454	-0.412	-0.352	-0.318	-0.271	-0.203	-0.173	-0.148	-0.123	-0.106	-0.106	-0.094	-0.108	-0.147	-0.191	-0.226	-0.281
ILE A468	2mFo-DFc	298.1	-0.023	-0.146	-0.216	-0.246	-0.253	-0.255	-0.245	-0.223	-0.239	-0.263	-0.32	-0.391	-0.465	-0.534	-0.597	-0.676	-0.717	-0.728	-0.704	-0.654	-0.552	-0.391	-0.166	0.096	0.405	0.77	1.188	1.586	1.903	2.231	2.568	2.897	2.974	3.03	3.082	2.954	2.735	2.528	2.181	1.793	1.42	1.001	0.594	0.221	-0.015	-0.207	-0.347
ILE A469	2mFo-DFc	290.8	-0.973	-1.057	-1.119	-1.153	-1.14	-1.113	-1.061	-0.98	-0.908	-0.848	-0.804	-0.761	-0.735	-0.722	-0.716	-0.712	-0.695	-0.638	-0.558	-0.432	-0.251	-0.033	0.224	0.513	0.835	1.16	1.473	1.799	2.134	2.404	2.517	2.64	2.774	2.653	2.548	2.448	2.141	1.851	1.558	1.207	0.88	0.576	0.374	0.23	0.152	0.151	0.236
VAL A470	2mFo-DFc	186.4	-0.099	-0.288	-0.44	-0.541	-0.606	-0.638	-0.644	-0.628	-0.608	-0.614	-0.619	-0.639	-0.704	-0.777	-0.854	-0.91	-0.961	-1.011	-1.053	-1.067	-1.042	-0.967	-0.848	-0.713	-0.544	-0.311	-0.05	0.246	0.592	0.972	1.359	1.696	2.036	2.361	2.563	2.67	2.769	2.724	2.599	2.471	2.215	1.892	1.585	1.233	0.888	0.57	0.318
HIS A471	2mFo-DFc	74.9	-0.162	0.013	0.228	0.48	0.786	1.131	1.441	1.767	2.103	2.401	2.599	2.75	2.895	3.034	3.085	3.089	3.076	2.959	2.752	2.521	2.192	1.799	1.402	0.984	0.565	0.171	-0.174	-0.432	-0.64	-0.8	-0.911	-0.917	-0.894	-0.853	-0.798	-0.739	-0.699	-0.66	-0.621	-0.583	-0.544	-0.495	-0.442	-0.356	-0.251	-0.148	-0.078
CYS A472	2mFo-DFc	176.7	-0.425	-0.396	-0.355	-0.308	-0.257	-0.185	-0.049	0.052	0.1	0.145	0.128	0.032	-0.07	-0.19	-0.338	-0.489	-0.571	-0.651	-0.731	-0.78	-0.788	-0.739	-0.646	-0.52	-0.256	0.06	0.438	0.91	1.465	2.019	2.546	3.064	3.478	3.837	4.03	4.03	3.97	3.848	3.39	2.947	2.472	1.947	1.456	1.039	0.692	0.406	0.299
SER A473	2mFo-DFc	190.7	-0.164	-0.133	-0.062	0.008	0.074	0.138	0.182	0.228	0.3	0.4	0.447	0.493	0.535	0.584	0.538	0.497	0.46	0.425	0.313	0.232	0.171	0.127	0.099	0.118	0.163	0.235	0.324	0.438	0.58	0.723	0.879	1.049	1.195	1.318	1.445	1.572	1.636	1.699	1.656	1.591	1.469	1.337	1.136	0.913	0.715	0.546	0.312
ILE A476	2mFo-DFc	61.4	0.626	0.83	1.109	1.447	1.841	2.277	2.64	3.027	3.333	3.553	3.712	3.798	3.652	3.492	3.341	3.018	2.654	2.306	1.88	1.448	1.03	0.658	0.304	-0.038	-0.278	-0.446	-0.612	-0.758	-0.797	-0.786	-0.77	-0.791	-0.801	-0.797	-0.783	-0.77	-0.749	-0.701	-0.637	-0.553	-0.444	-0.331	-0.253	-0.15	-0.018	0.119	0.256
ARG A478	2mFo-DFc	303.2	0.338	0.23	0.152	0.104	0.072	0.085	0.118	0.147	0.164	0.195	0.217	0.207	0.209	0.203	0.168	0.145	0.132	0.104	0.079	0.026	-0.022	-0.059	-0.09	-0.129	-0.188	-0.286	-0.374	-0.468	-0.568	-0.651	-0.733	-0.837	-0.928	-1.005	-1.072	-1.131	-1.188	-1.195	-1.188	-1.165	-1.127	-1.028	-0.923	-0.812	-0.659	-0.479	-0.278
THR A479	2mFo-DFc	299.4	-0.074	-0.204	-0.269	-0.288	-0.263	-0.224	-0.161	-0.075	0.032	0.091	0.098	0.116	0.141	0.154	0.097	0.031	-0.022	-0.062	-0.095	-0.116	-0.078	-0.017	0.069	0.226	0.424	0.658	0.928	1.237	1.591	1.925	2.265	2.605	2.831	2.931	3.026	3.114	3.131	2.997	2.734	2.459	2.162	1.813	1.518	1.239	1.006	0.828	0.734
CYS A481	2mFo-DFc	288.9	-0.759	-0.744	-0.728	-0.724	-0.714	-0.68	-0.66	-0.68	-0.692	-0.749	-0.839	-0.88	-0.917	-0.966	-1.009	-1.051	-1.082	-1.113	-1.152	-1.191	-1.239	-1.289	-1.333	-1.356	-1.36	-1.32	-1.241	-1.135	-0.999	-0.837	-0.648	-0.47	-0.277	-0.068	0.11	0.204	0.292	0.38	0.381	0.335	0.289	0.216	0.177	0.187	0.279	0.447	0.735
PHE A482	2mFo-DFc	168.7	-0.673	-0.618	-0.549	-0.48	-0.436	-0.387	-0.373	-0.364	-0.354	-0.335	-0.382	-0.417	-0.437	-0.473	-0.501	-0.509	-0.451	-0.355	-0.249	-0.029	0.263	0.566	0.903	1.348	1.798	2.223	2.621	2.976	3.259	3.502	3.711	3.82	3.911	3.989	3.966	3.926	3.869	3.688	3.467	3.213	2.855	2.429	1.982	1.521	1.075	0.685	0.313
ILE A483	2mFo-DFc	293.8	-0.675	-0.839	-0.867	-0.82	-0.764	-0.699	-0.652	-0.597	-0.533	-0.556	-0.575	-0.585	-0.659	-0.746	-0.826	-0.9	-0.973	-1.022	-0.988	-0.929	-0.838	-0.715	-0.515	-0.3	-0.062	0.235	0.564	0.914	1.242	1.589	1.921	2.167	2.438	2.673	2.64	2.603	2.561	2.453	2.174	1.852	1.554	1.267	0.993	0.769	0.622	0.576	0.588
THR A485	2mFo-DFc	297.8	0.179	0.001	-0.156	-0.262	-0.314	-0.34	-0.341	-0.321	-0.282	-0.247	-0.24	-0.222	-0.202	-0.224	-0.237	-0.278	-0.29	-0.285	-0.264	-0.225	-0.166	-0.082	0.034	0.184	0.367	0.554	0.735	0.938	1.165	1.324	1.501	1.693	1.828	1.881	1.857	1.804	1.754	1.709	1.546	1.348	1.164	0.979	0.806	0.658	0.584	0.575	0.615
SER A486	2mFo-DFc	296.9	-0.034	-0.162	-0.233	-0.271	-0.288	-0.297	-0.293	-0.291	-0.295	-0.309	-0.314	-0.34	-0.372	-0.403	-0.438	-0.478	-0.502	-0.497	-0.496	-0.495	-0.479	-0.469	-0.429	-0.373	-0.328	-0.293	-0.256	-0.221	-0.213	-0.197	-0.176	-0.153	-0.141	-0.147	-0.167	-0.172	-0.159	-0.174	-0.176	-0.168	-0.165	-0.167	-0.125	-0.037	0.09	0.205	0.454
ILE A487	2mFo-DFc	290.1	-0.701	-0.707	-0.679	-0.646	-0.608	-0.584	-0.595	-0.603	-0.62	-0.696	-0.758	-0.821	-0.907	-0.972	-1.02	-1.054	-1.071	-1.063	-1.013	-0.934	-0.778	-0.547	-0.267	0.051	0.406	0.802	1.236	1.707	2.122	2.443	2.725	3.013	3.186	3.161	3.07	2.989	2.917	2.668	2.288	1.951	1.656	1.364	1.114	0.905	0.791	0.726	0.685
CYS A488	2mFo-DFc	293.3	-1.026	-1.069	-1.102	-1.124	-1.099	-1.058	-0.997	-0.93	-0.867	-0.822	-0.795	-0.768	-0.738	-0.682	-0.672	-0.676	-0.712	-0.755	-0.711	-0.708	-0.717	-0.741	-0.771	-0.805	-0.858	-0.894	-0.92	-0.968	-1.033	-1.123	-1.219	-1.29	-1.319	-1.342	-1.373	-1.398	-1.407	-1.39	-1.355	-1.317	-1.317	-1.317	-1.314	-1.256	-1.127	-0.932	-0.653
CYS A489	2mFo-DFc	283.8	-1.069	-1.064	-1.025	-0.927	-0.829	-0.749	-0.689	-0.611	-0.597	-0.598	-0.603	-0.634	-0.66	-0.67	-0.68	-0.701	-0.702	-0.717	-0.744	-0.764	-0.792	-0.818	-0.842	-0.848	-0.831	-0.804	-0.766	-0.747	-0.736	-0.727	-0.758	-0.802	-0.866	-0.901	-0.95	-1.009	-1.059	-1.088	-1.12	-1.138	-1.112	-1.046	-0.989	-0.753	-0.438	-0.048	0.597
GLN A490	2mFo-DFc	185.5	-0.919	-0.889	-0.86	-0.851	-0.827	-0.798	-0.762	-0.718	-0.719	-0.73	-0.727	-0.75	-0.795	-0.827	-0.847	-0.878	-0.893	-0.902	-0.906	-0.918	-0.898	-0.87	-0.831	-0.698	-0.541	-0.359	-0.105	0.174	0.477	0.766	1.07	1.369	1.583	1.795	1.998	2.095	2.134	2.059	1.944	1.818	1.703	1.515	1.263	1.039	0.84	0.652	0.483
GLN A491	2mFo-DFc	188.6	-0.419	-0.388	-0.318	-0.235	-0.156	-0.093	-0.04	0.006	0.042	0.06	0.073	0.052	0.028	0.014	-0.043	-0.113	-0.166	-0.244	-0.321	-0.378	-0.413	-0.427	-0.42	-0.373	-0.192	0.014	0.246	0.502	0.827	1.169	1.522	1.847	2.142	2.419	2.628	2.729	2.835	2.91	2.836	2.761	2.655	2.44	2.196	1.953	1.714	1.407	1.139
LEU A492	2mFo-DFc	185.6	-0.71	-0.699	-0.695	-0.671	-0.636	-0.654	-0.658	-0.646	-0.649	-0.669	-0.672	-0.678	-0.709	-0.755	-0.81	-0.868	-0.888	-0.914	-0.939	-0.941	-0.883	-0.798	-0.679	-0.488	-0.24	0.053	0.377	0.718	1.098	1.511	1.881	2.238	2.612	2.987	3.241	3.469	3.676	3.72	3.694	3.666	3.518	3.197	2.862	2.497	2.045	1.592	1.138
ARG A493	2mFo-DFc	286.4	-0.249	-0.218	-0.186	-0.188	-0.202	-0.222	-0.25	-0.312	-0.401	-0.477	-0.534	-0.59	-0.652	-0.692	-0.717	-0.77	-0.815	-0.845	-0.861	-0.884	-0.919	-0.923	-0.854	-0.778	-0.698	-0.618	-0.562	-0.544	-0.538	-0.541	-0.636	-0.729	-0.816	-0.937	-1.042	-1.125	-1.171	-1.194	-1.193	-1.128	-1.04	-0.936	-0.78	-0.533	-0.271	0.006	0.299
GLN A494	2mFo-DFc	183.6	-0.896	-0.851	-0.83	-0.836	-0.873	-0.93	-0.996	-1.059	-1.126	-1.191	-1.246	-1.291	-1.325	-1.352	-1.371	-1.378	-1.388	-1.4	-1.33	-1.244	-1.154	-1.089	-0.992	-0.796	-0.592	-0.381	-0.081	0.256	0.609	0.969	1.344	1.739	2.056	2.352	2.664	2.863	2.983	3.103	3.161	2.96	2.755	2.542	2.309	2.017	1.695	1.374	1.086
GLU A495	2mFo-DFc	297.7	-0.641	-0.747	-0.791	-0.806	-0.817	-0.793	-0.762	-0.742	-0.735	-0.757	-0.733	-0.717	-0.709	-0.697	-0.652	-0.592	-0.525	-0.484	-0.43	-0.364	-0.365	-0.362	-0.345	-0.376	-0.409	-0.427	-0.437	-0.454	-0.454	-0.448	-0.43	-0.398	-0.355	-0.335	-0.316	-0.29	-0.264	-0.278	-0.288	-0.294	-0.298	-0.319	-0.34	-0.325	-0.265	-0.175	-0.067
VAL A497	2mFo-DFc	304.1	0.184	0.292	0.449	0.646	0.895	1.183	1.501	1.814	2.04	2.257	2.487	2.693	2.739	2.673	2.614	2.562	2.301	1.998	1.719	1.363	1.022	0.704	0.418	0.157	-0.08	-0.251	-0.359	-0.451	-0.524	-0.558	-0.538	-0.52	-0.51	-0.488	-0.469	-0.472	-0.503	-0.529	-0.565	-0.61	-0.675	-0.745	-0.823	-0.901	-0.975	-0.947	-0.902
VAL A498	2mFo-DFc	304.4	0.251	0.241	0.331	0.491	0.687	0.938	1.227	1.545	1.842	2.134	2.383	2.624	2.684	2.723	2.703	2.565	2.43	2.279	1.962	1.571	1.229	0.935	0.616	0.276	-0.016	-0.259	-0.45	-0.597	-0.714	-0.81	-0.867	-0.865	-0.852	-0.83	-0.806	-0.775	-0.73	-0.705	-0.688	-0.66	-0.671	-0.682	-0.675	-0.68	-0.672	-0.639	-0.58
ASP A499	2mFo-DFc	194	-0.609	-0.517	-0.412	-0.381	-0.341	-0.289	-0.278	-0.288	-0.262	-0.24	-0.253	-0.281	-0.315	-0.353	-0.393	-0.433	-0.484	-0.525	-0.554	-0.588	-0.608	-0.614	-0.616	-0.602	-0.572	-0.506	-0.412	-0.221	0.065	0.435	0.848	1.359	1.922	2.504	3.058	3.533	3.971	4.254	4.295	4.288	4.209	3.898	3.541	3.165	2.729	2.287	1.883
ILE A500	2mFo-DFc	294.2	-0.754	-0.807	-0.794	-0.765	-0.723	-0.687	-0.642	-0.595	-0.599	-0.612	-0.666	-0.726	-0.788	-0.84	-0.884	-0.911	-0.928	-0.929	-0.895	-0.83	-0.748	-0.605	-0.419	-0.208	0.055	0.379	0.735	1.074	1.425	1.801	2.126	2.304	2.483	2.666	2.658	2.597	2.446	2.132	1.774	1.45	1.109	0.779	0.487	0.262	0.099	0.006	-0.011
LEU A501	2mFo-DFc	171.3	-0.8	-0.763	-0.718	-0.722	-0.734	-0.734	-0.755	-0.812	-0.851	-0.892	-0.945	-0.978	-0.988	-0.979	-0.957	-0.917	-0.844	-0.762	-0.664	-0.543	-0.396	-0.233	-0.009	0.244	0.525	0.826	1.122	1.434	1.758	2.061	2.345	2.544	2.737	2.84	2.937	2.998	2.902	2.705	2.46	2.165	1.771	1.36	0.939	0.535	0.135	-0.243	-0.502
LYS A502	2mFo-DFc	185.3	-0.661	-0.695	-0.714	-0.674	-0.63	-0.592	-0.546	-0.478	-0.401	-0.327	-0.264	-0.288	-0.329	-0.382	-0.44	-0.503	-0.609	-0.698	-0.738	-0.764	-0.769	-0.656	-0.52	-0.357	-0.087	0.208	0.53	0.873	1.244	1.611	1.922	2.216	2.521	2.836	2.991	3.039	3.022	2.996	2.857	2.663	2.406	2.098	1.727	1.352	0.985	0.619	0.281
THR A503	2mFo-DFc	296.7	0.309	0.128	0.011	-0.094	-0.192	-0.266	-0.305	-0.318	-0.318	-0.32	-0.299	-0.256	-0.259	-0.247	-0.217	-0.264	-0.307	-0.332	-0.39	-0.447	-0.477	-0.417	-0.291	-0.117	0.103	0.382	0.734	1.131	1.563	1.947	2.23	2.49	2.687	2.732	2.771	2.776	2.598	2.33	2.027	1.725	1.389	1.106	0.852	0.625	0.514	0.522	0.577
THR A504	2mFo-DFc	301.6	0.084	-0.13	-0.283	-0.358	-0.386	-0.376	-0.351	-0.315	-0.294	-0.29	-0.321	-0.349	-0.368	-0.415	-0.458	-0.529	-0.581	-0.588	-0.577	-0.544	-0.444	-0.3	-0.137	0.075	0.343	0.642	0.961	1.294	1.66	2.033	2.331	2.603	2.82	2.962	3.047	3.143	3.122	2.95	2.736	2.494	2.18	1.84	1.527	1.222	0.953	0.751	0.633
CYS A505	2mFo-DFc	285.2	-0.965	-1.033	-1.09	-1.067	-1.044	-1.018	-0.969	-0.904	-0.857	-0.829	-0.801	-0.791	-0.795	-0.836	-0.88	-0.924	-0.977	-1.024	-1.057	-1.095	-1.151	-1.121	-1.083	-1.061	-1.029	-0.902	-0.781	-0.672	-0.561	-0.449	-0.348	-0.28	-0.205	-0.189	-0.177	-0.176	-0.192	-0.205	-0.225	-0.254	-0.292	-0.272	-0.175	-0.082	0.026	0.378	0.77
GLN A506	2mFo-DFc	190.2	-1.061	-1.016	-0.977	-0.925	-0.876	-0.818	-0.776	-0.744	-0.704	-0.687	-0.695	-0.685	-0.667	-0.685	-0.666	-0.667	-0.669	-0.683	-0.697	-0.687	-0.621	-0.555	-0.481	-0.349	-0.153	0.066	0.315	0.613	0.951	1.328	1.64	1.95	2.283	2.579	2.762	2.963	3.05	3.103	3.012	2.937	2.651	2.385	2.139	1.793	1.417	1.074	0.753
LEU A507	2mFo-DFc	287.7	-0.972	-0.988	-0.979	-0.939	-0.896	-0.856	-0.82	-0.802	-0.808	-0.837	-0.872	-0.926	-1.006	-1.104	-1.205	-1.306	-1.394	-1.453	-1.499	-1.541	-1.542	-1.522	-1.494	-1.468	-1.445	-1.402	-1.37	-1.309	-1.261	-1.155	-1.064	-0.978	-0.893	-0.834	-0.802	-0.753	-0.728	-0.723	-0.691	-0.647	-0.587	-0.498	-0.359	-0.171	0.133	0.463	0.84
ARG A508	2mFo-DFc	294.4	-0.659	-0.744	-0.79	-0.819	-0.834	-0.836	-0.824	-0.798	-0.785	-0.762	-0.727	-0.729	-0.758	-0.788	-0.826	-0.892	-0.966	-1.016	-1.069	-1.117	-1.154	-1.191	-1.189	-1.18	-1.172	-1.166	-1.164	-1.138	-1.106	-1.076	-1.069	-1.059	-1.04	-1.005	-1.01	-1.02	-1.032	-1.038	-1.037	-0.975	-0.898	-0.811	-0.605	-0.343	-0.064	0.316	0.76
GLN A509	2mFo-DFc	300.1	-0.683	-0.784	-0.853	-0.892	-0.902	-0.897	-0.879	-0.855	-0.803	-0.762	-0.749	-0.751	-0.762	-0.733	-0.714	-0.723	-0.753	-0.781	-0.81	-0.827	-0.831	-0.817	-0.788	-0.745	-0.683	-0.582	-0.479	-0.379	-0.286	-0.197	-0.103	-0.02	0.068	0.148	0.191	0.229	0.24	0.204	0.153	0.109	0.073	0.013	-0.045	-0.083	-0.101	-0.117	-0.063
ASP A510	2mFo-DFc	294	-0.523	-0.614	-0.692	-0.744	-0.786	-0.815	-0.836	-0.856	-0.866	-0.863	-0.844	-0.818	-0.776	-0.712	-0.67	-0.624	-0.568	-0.548	-0.555	-0.585	-0.623	-0.665	-0.694	-0.726	-0.766	-0.821	-0.844	-0.861	-0.872	-0.892	-0.927	-0.954	-0.971	-0.979	-1.008	-1.025	-1.036	-1.06	-1.102	-1.165	-1.174	-1.154	-1.131	-1.072	-0.897	-0.698	-0.453
ARG A511	2mFo-DFc	180.2	-1.056	-1.1	-1.128	-1.127	-1.054	-0.971	-0.878	-0.775	-0.666	-0.554	-0.44	-0.368	-0.331	-0.284	-0.254	-0.3	-0.327	-0.335	-0.371	-0.404	-0.397	-0.348	-0.265	-0.141	0.04	0.262	0.52	0.807	1.127	1.453	1.728	1.998	2.274	2.497	2.581	2.627	2.665	2.588	2.412	2.137	1.846	1.493	1.13	0.713	0.317	-0.028	-0.293
MET A514	2mFo-DFc	280.2	-0.801	-0.891	-0.922	-0.937	-0.951	-0.951	-0.929	-0.925	-0.943	-0.978	-1.001	-1.031	-1.08	-1.144	-1.198	-1.256	-1.312	-1.376	-1.423	-1.454	-1.467	-1.452	-1.429	-1.391	-1.339	-1.278	-1.245	-1.222	-1.146	-1.059	-0.971	-0.883	-0.757	-0.626	-0.493	-0.387	-0.322	-0.248	-0.167	-0.175	-0.15	-0.087	0.016	0.164	0.367	0.629	0.976
ILE A515	2mFo-DFc	307.1	-0.168	-0.375	-0.547	-0.681	-0.777	-0.848	-0.899	-0.929	-0.94	-0.955	-0.978	-0.985	-0.999	-0.98	-0.945	-0.895	-0.843	-0.781	-0.711	-0.634	-0.549	-0.473	-0.384	-0.279	-0.139	0.035	0.249	0.532	0.867	1.248	1.609	1.986	2.386	2.789	3.095	3.195	3.23	3.257	3.207	2.959	2.691	2.418	2.05	1.699	1.372	1.068	0.774
GLN A516	2mFo-DFc	195.4	-0.676	-0.664	-0.652	-0.639	-0.626	-0.613	-0.601	-0.589	-0.575	-0.582	-0.562	-0.531	-0.53	-0.518	-0.489	-0.49	-0.477	-0.451	-0.447	-0.423	-0.351	-0.281	-0.207	-0.129	-0.025	0.127	0.287	0.456	0.658	0.883	1.128	1.35	1.576	1.821	1.98	2.107	2.234	2.265	2.234	2.197	2.105	1.9	1.693	1.486	1.242	0.993	0.761
THR A517	2mFo-DFc	70.7	0.735	0.782	0.914	1.116	1.345	1.652	2.033	2.486	2.91	3.164	3.445	3.752	4.068	4.064	3.896	3.732	3.579	3.298	3.012	2.614	2.239	1.873	1.516	1.128	0.782	0.48	0.218	-0.021	-0.222	-0.359	-0.485	-0.588	-0.633	-0.679	-0.729	-0.746	-0.743	-0.724	-0.706	-0.704	-0.71	-0.691	-0.668	-0.637	-0.625	-0.588	-0.538
CYS A518	2mFo-DFc	184.7	-0.609	-0.395	-0.166	0.06	0.296	0.494	0.667	0.84	0.89	0.945	0.989	0.967	0.948	0.95	0.927	0.879	0.83	0.819	0.837	0.823	0.818	0.851	0.91	1.029	1.173	1.341	1.584	1.893	2.267	2.731	3.267	3.673	4.117	4.467	4.8	5.075	4.921	4.779	4.473	3.973	3.492	2.826	2.173	1.55	0.961	0.343	-0.158
GLU A519	2mFo-DFc	284.2	-0.022	-0.139	-0.267	-0.305	-0.347	-0.39	-0.405	-0.403	-0.386	-0.372	-0.366	-0.353	-0.351	-0.377	-0.394	-0.412	-0.452	-0.486	-0.507	-0.517	-0.518	-0.513	-0.496	-0.463	-0.424	-0.379	-0.335	-0.294	-0.249	-0.214	-0.204	-0.196	-0.193	-0.195	-0.207	-0.228	-0.247	-0.262	-0.277	-0.286	-0.278	-0.247	-0.202	-0.131	-0.034	0.071	0.19
GLN A520	2mFo-DFc	284.1	-0.413	-0.541	-0.62	-0.671	-0.701	-0.702	-0.681	-0.657	-0.637	-0.609	-0.602	-0.611	-0.636	-0.654	-0.664	-0.665	-0.652	-0.625	-0.573	-0.513	-0.436	-0.336	-0.26	-0.188	-0.115	-0.099	-0.098	-0.097	-0.1	-0.109	-0.172	-0.245	-0.302	-0.34	-0.376	-0.415	-0.451	-0.47	-0.507	-0.547	-0.538	-0.443	-0.304	-0.119	0.111	0.346	0.645
TYR A521	2mFo-DFc	191.5	-0.907	-0.892	-0.884	-0.864	-0.826	-0.777	-0.765	-0.734	-0.683	-0.652	-0.649	-0.634	-0.617	-0.654	-0.697	-0.728	-0.737	-0.748	-0.756	-0.757	-0.669	-0.524	-0.341	-0.116	0.158	0.502	0.889	1.317	1.784	2.246	2.545	2.859	3.197	3.556	3.743	3.842	3.957	4.057	4.02	3.998	3.984	3.859	3.606	3.315	3.006	2.58	2.148
GLN A522	2mFo-DFc	174.2	-0.692	-0.626	-0.558	-0.473	-0.401	-0.379	-0.35	-0.308	-0.257	-0.255	-0.274	-0.274	-0.255	-0.241	-0.216	-0.24	-0.254	-0.25	-0.19	-0.114	-0.036	0.024	0.171	0.344	0.525	0.727	0.956	1.205	1.432	1.639	1.873	2.045	2.151	2.278	2.36	2.286	2.171	2.055	1.917	1.744	1.574	1.313	1.066	0.843	0.643	0.461	0.286
PHE A523	2mFo-DFc	194.5	-1.262	-1.325	-1.37	-1.389	-1.395	-1.397	-1.397	-1.38	-1.358	-1.336	-1.361	-1.376	-1.381	-1.411	-1.43	-1.44	-1.452	-1.416	-1.372	-1.31	-1.244	-1.177	-1.02	-0.842	-0.649	-0.418	-0.14	0.15	0.457	0.784	1.128	1.467	1.78	2.106	2.422	2.67	2.864	2.986	3.036	3.035	2.977	2.761	2.516	2.243	1.865	1.474	1.082
VAL A524	2mFo-DFc	177.9	-0.41	-0.507	-0.571	-0.608	-0.627	-0.631	-0.645	-0.648	-0.618	-0.593	-0.574	-0.55	-0.533	-0.539	-0.533	-0.537	-0.553	-0.567	-0.578	-0.583	-0.577	-0.518	-0.43	-0.297	-0.08	0.177	0.478	0.818	1.185	1.571	1.854	2.127	2.389	2.617	2.634	2.595	2.555	2.448	2.232	2.03	1.809	1.552	1.324	1.14	1.007	0.912	0.885
HIS A525	2mFo-DFc	281.6	-0.612	-0.75	-0.765	-0.761	-0.734	-0.633	-0.524	-0.409	-0.304	-0.202	-0.11	-0.068	-0.068	-0.075	-0.087	-0.112	-0.159	-0.219	-0.272	-0.316	-0.37	-0.417	-0.443	-0.455	-0.491	-0.535	-0.568	-0.598	-0.628	-0.646	-0.63	-0.637	-0.626	-0.607	-0.599	-0.582	-0.554	-0.538	-0.516	-0.476	-0.383	-0.247	-0.084	0.177	0.516	0.883	1.298
HIS A526	2mFo-DFc	289.7	-0.953	-1.078	-1.15	-1.195	-1.232	-1.249	-1.258	-1.26	-1.272	-1.253	-1.226	-1.203	-1.202	-1.208	-1.216	-1.228	-1.248	-1.276	-1.322	-1.352	-1.357	-1.357	-1.35	-1.332	-1.304	-1.253	-1.197	-1.138	-1.073	-0.99	-0.911	-0.857	-0.802	-0.744	-0.649	-0.583	-0.554	-0.516	-0.465	-0.408	-0.393	-0.368	-0.315	-0.219	-0.081	0.099	0.369
VAL A527	2mFo-DFc	173.4	-1.088	-1.17	-1.226	-1.233	-1.206	-1.16	-1.116	-1.069	-1.04	-1.012	-0.983	-0.984	-1.006	-1.034	-1.059	-1.078	-1.068	-1.017	-0.933	-0.817	-0.642	-0.43	-0.188	0.085	0.393	0.745	1.115	1.479	1.843	2.111	2.286	2.463	2.621	2.618	2.572	2.424	2.212	1.92	1.65	1.34	1.002	0.651	0.344	0.081	-0.141	-0.258	-0.303
MET A528	2mFo-DFc	300.1	-0.42	-0.539	-0.632	-0.718	-0.77	-0.784	-0.783	-0.784	-0.763	-0.737	-0.752	-0.754	-0.746	-0.748	-0.749	-0.751	-0.749	-0.719	-0.692	-0.672	-0.659	-0.623	-0.587	-0.548	-0.547	-0.549	-0.543	-0.588	-0.652	-0.72	-0.816	-0.926	-1.025	-1.116	-1.192	-1.232	-1.264	-1.289	-1.29	-1.249	-1.196	-1.136	-1.054	-0.927	-0.787	-0.618	-0.383
SER A529	2mFo-DFc	172	-0.594	-0.574	-0.538	-0.496	-0.453	-0.433	-0.431	-0.417	-0.393	-0.432	-0.449	-0.441	-0.438	-0.445	-0.446	-0.423	-0.381	-0.26	-0.089	0.112	0.339	0.642	0.998	1.376	1.765	2.12	2.5	2.898	3.164	3.46	3.787	3.936	4.017	4.077	4.099	3.913	3.727	3.498	3.183	2.872	2.562	2.23	1.891	1.599	1.349	1.105	0.87
LEU A530	2mFo-DFc	169.2	-0.702	-0.737	-0.787	-0.827	-0.865	-0.898	-0.932	-0.956	-0.965	-0.97	-0.963	-0.937	-0.908	-0.875	-0.83	-0.788	-0.766	-0.718	-0.614	-0.511	-0.419	-0.289	-0.081	0.145	0.389	0.672	0.974	1.293	1.546	1.795	2.051	2.219	2.34	2.444	2.532	2.505	2.354	2.186	2.002	1.77	1.44	1.111	0.786	0.451	0.129	-0.178	-0.383
TYR A531	2mFo-DFc	191.9	-1.048	-1.097	-1.142	-1.201	-1.254	-1.293	-1.337	-1.373	-1.391	-1.397	-1.406	-1.376	-1.326	-1.264	-1.21	-1.159	-1.098	-1.027	-0.961	-0.879	-0.781	-0.667	-0.533	-0.374	-0.179	0.041	0.29	0.577	0.884	1.199	1.527	1.859	2.204	2.475	2.705	2.931	3.129	3.108	3.09	3.08	2.869	2.618	2.332	1.979	1.573	1.183	0.808
GLU A532	2mFo-DFc	196.8	-0.663	-0.693	-0.705	-0.704	-0.722	-0.724	-0.708	-0.705	-0.725	-0.741	-0.754	-0.783	-0.814	-0.836	-0.847	-0.833	-0.786	-0.715	-0.599	-0.403	-0.175	0.087	0.388	0.687	1.003	1.33	1.66	1.901	2.099	2.288	2.479	2.672	2.712	2.744	2.788	2.795	2.755	2.72	2.642	2.482	2.3	2.093	1.816	1.501	1.177	0.836	0.488
LYS A533	2mFo-DFc	274.8	-0.307	-0.314	-0.307	-0.312	-0.327	-0.367	-0.393	-0.405	-0.414	-0.421	-0.465	-0.503	-0.529	-0.543	-0.593	-0.65	-0.697	-0.737	-0.772	-0.764	-0.764	-0.76	-0.739	-0.695	-0.629	-0.559	-0.483	-0.416	-0.326	-0.229	-0.166	-0.106	-0.032	0.002	0.016	0.045	0.08	0.094	0.115	0.117	0.15	0.188	0.239	0.296	0.367	0.46	0.59
GLN A534	2mFo-DFc	282.1	-1.037	-1.012	-0.934	-0.859	-0.79	-0.704	-0.588	-0.491	-0.428	-0.391	-0.359	-0.362	-0.392	-0.406	-0.45	-0.501	-0.53	-0.57	-0.607	-0.63	-0.635	-0.625	-0.618	-0.616	-0.582	-0.563	-0.56	-0.553	-0.558	-0.581	-0.593	-0.596	-0.605	-0.599	-0.584	-0.582	-0.584	-0.593	-0.621	-0.632	-0.631	-0.638	-0.647	-0.592	-0.511	-0.423	-0.282
LEU A535	2mFo-DFc	291.1	-0.524	-0.658	-0.765	-0.836	-0.909	-0.966	-1.016	-1.068	-1.105	-1.11	-1.112	-1.106	-1.096	-1.071	-1.045	-1.008	-0.971	-0.919	-0.849	-0.786	-0.724	-0.66	-0.618	-0.573	-0.514	-0.481	-0.45	-0.408	-0.388	-0.387	-0.379	-0.351	-0.347	-0.346	-0.347	-0.344	-0.337	-0.317	-0.285	-0.228	-0.156	-0.057	0.105	0.289	0.501	0.774	1.064
SER A536	2mFo-DFc	57.2	0.164	0.293	0.444	0.614	0.805	1.015	1.219	1.385	1.545	1.691	1.706	1.717	1.725	1.725	1.667	1.551	1.444	1.347	1.236	1.076	0.935	0.814	0.685	0.563	0.453	0.357	0.265	0.176	0.09	0.038	0	-0.023	-0.041	-0.051	-0.019	0.015	0.055	0.099	0.113	0.13	0.155	0.151	0.148	0.154	0.159	0.165	0.18
HIS A537	2mFo-DFc	298.3	-0.306	-0.401	-0.471	-0.501	-0.509	-0.505	-0.491	-0.435	-0.37	-0.298	-0.219	-0.155	-0.086	-0.008	0.055	0.108	0.167	0.233	0.283	0.302	0.323	0.346	0.357	0.351	0.344	0.33	0.309	0.281	0.252	0.219	0.183	0.157	0.126	0.088	0.048	0.005	-0.051	-0.104	-0.154	-0.206	-0.256	-0.293	-0.318	-0.331	-0.33	-0.312	-0.273
[truncated: 25 more columns]

## Sheet: HiT
Residue	Sampled Map	chi1	𝛔_chi1_0	𝛔_chi1_5	𝛔_chi1_10	𝛔_chi1_15	𝛔_chi1_20	𝛔_chi1_25	𝛔_chi1_30	𝛔_chi1_35	𝛔_chi1_40	𝛔_chi1_45	𝛔_chi1_50	𝛔_chi1_55	𝛔_chi1_60	𝛔_chi1_65	𝛔_chi1_70	𝛔_chi1_75	𝛔_chi1_80	𝛔_chi1_85	𝛔_chi1_90	𝛔_chi1_95	𝛔_chi1_100	𝛔_chi1_105	𝛔_chi1_110	𝛔_chi1_115	𝛔_chi1_120	𝛔_chi1_125	𝛔_chi1_130	𝛔_chi1_135	𝛔_chi1_140	𝛔_chi1_145	𝛔_chi1_150	𝛔_chi1_155	𝛔_chi1_160	𝛔_chi1_165	𝛔_chi1_170	𝛔_chi1_175	𝛔_chi1_180	𝛔_chi1_185	𝛔_chi1_190	𝛔_chi1_195	𝛔_chi1_200	𝛔_chi1_205	𝛔_chi1_210	𝛔_chi1_215	𝛔_chi1_220	𝛔_chi1_225	𝛔_chi1_230
SER A256	2mFo-DFc	181.7	-0.626	-0.623	-0.607	-0.57	-0.537	-0.512	-0.495	-0.48	-0.457	-0.439	-0.419	-0.391	-0.347	-0.298	-0.241	-0.177	-0.111	-0.038	0.044	0.136	0.235	0.323	0.423	0.532	0.65	0.773	0.886	0.982	1.081	1.149	1.19	1.241	1.285	1.265	1.253	1.248	1.2	1.143	1.086	1.028	0.964	0.902	0.834	0.764	0.7	0.665	0.64
MET A257	2mFo-DFc	279	-0.284	-0.428	-0.561	-0.68	-0.786	-0.838	-0.869	-0.886	-0.888	-0.876	-0.836	-0.775	-0.709	-0.638	-0.562	-0.487	-0.443	-0.406	-0.377	-0.364	-0.381	-0.37	-0.348	-0.337	-0.315	-0.272	-0.208	-0.162	-0.108	-0.078	-0.038	-0.032	-0.002	0.009	0.011	0.019	0.033	0.048	0.05	0.061	0.083	0.118	0.174	0.251	0.345	0.458	0.589
SER A258	2mFo-DFc	167.3	-0.278	-0.311	-0.336	-0.384	-0.421	-0.437	-0.452	-0.462	-0.47	-0.472	-0.453	-0.425	-0.363	-0.289	-0.203	-0.095	0.043	0.213	0.391	0.602	0.839	1.103	1.381	1.661	1.971	2.221	2.505	2.802	3.083	3.201	3.3	3.417	3.434	3.384	3.286	3.183	2.955	2.689	2.388	2.11	1.752	1.419	1.115	0.84	0.586	0.348	0.146
ARG A259	2mFo-DFc	192.1	-1.209	-1.243	-1.199	-1.158	-1.124	-1.096	-1.081	-1.072	-1.067	-1.073	-1.1	-1.121	-1.139	-1.142	-1.127	-1.105	-1.08	-1.059	-1.01	-0.934	-0.851	-0.761	-0.657	-0.531	-0.392	-0.251	-0.12	0.028	0.195	0.336	0.498	0.683	0.853	0.96	1.071	1.186	1.304	1.377	1.394	1.363	1.317	1.265	1.183	1.04	0.895	0.757	0.618
VAL A260	2mFo-DFc	182.2	-0.317	-0.434	-0.532	-0.6	-0.647	-0.633	-0.609	-0.604	-0.6	-0.59	-0.608	-0.643	-0.648	-0.653	-0.706	-0.746	-0.771	-0.796	-0.82	-0.816	-0.78	-0.729	-0.651	-0.555	-0.444	-0.318	-0.149	0.045	0.251	0.466	0.677	0.87	1.07	1.242	1.359	1.411	1.423	1.433	1.387	1.292	1.172	1.048	0.953	0.856	0.76	0.709	0.703
LEU A261	2mFo-DFc	303.6	0.015	-0.204	-0.376	-0.537	-0.679	-0.737	-0.786	-0.829	-0.857	-0.845	-0.847	-0.845	-0.836	-0.854	-0.881	-0.895	-0.896	-0.896	-0.882	-0.858	-0.823	-0.778	-0.736	-0.714	-0.707	-0.678	-0.678	-0.701	-0.73	-0.785	-0.868	-0.959	-1.032	-1.095	-1.167	-1.222	-1.26	-1.284	-1.301	-1.312	-1.271	-1.211	-1.084	-0.934	-0.695	-0.44	-0.147
GLN A262	2mFo-DFc	213.7	-0.054	-0.116	-0.168	-0.208	-0.237	-0.261	-0.269	-0.262	-0.27	-0.27	-0.262	-0.289	-0.319	-0.353	-0.405	-0.475	-0.555	-0.642	-0.715	-0.789	-0.861	-0.927	-0.976	-1.007	-1.023	-0.996	-0.938	-0.867	-0.757	-0.64	-0.529	-0.41	-0.301	-0.196	-0.103	-0.019	0.045	0.093	0.124	0.139	0.147	0.16	0.168	0.171	0.17	0.175	0.186
GLU A264	2mFo-DFc	154.5	0.065	0.09	0.121	0.158	0.179	0.197	0.214	0.213	0.185	0.157	0.118	0.055	-0.001	-0.051	-0.1	-0.135	-0.154	-0.152	-0.128	-0.088	-0.033	0.035	0.09	0.139	0.195	0.259	0.283	0.315	0.357	0.377	0.392	0.414	0.428	0.431	0.433	0.432	0.424	0.386	0.347	0.306	0.268	0.216	0.168	0.125	0.08	0.036	-0.004
GLU A265	2mFo-DFc	199.8	0.243	0.227	0.204	0.177	0.126	0.075	0.035	-0.009	-0.056	-0.091	-0.123	-0.182	-0.25	-0.311	-0.383	-0.464	-0.544	-0.631	-0.714	-0.786	-0.845	-0.893	-0.922	-0.922	-0.891	-0.841	-0.744	-0.609	-0.457	-0.261	-0.027	0.219	0.469	0.72	0.965	1.157	1.303	1.41	1.491	1.443	1.382	1.319	1.188	1.027	0.879	0.729	0.575
LEU A266	2mFo-DFc	171.4	-0.577	-0.611	-0.628	-0.652	-0.683	-0.708	-0.731	-0.759	-0.791	-0.804	-0.804	-0.794	-0.794	-0.769	-0.744	-0.713	-0.659	-0.585	-0.49	-0.377	-0.241	-0.081	0.104	0.303	0.52	0.751	0.987	1.207	1.418	1.641	1.877	2.098	2.253	2.414	2.586	2.601	2.612	2.622	2.47	2.291	2.106	1.837	1.534	1.236	0.943	0.654	0.421
HIS A267	2mFo-DFc	314.8	1.368	1.162	0.966	0.797	0.645	0.51	0.398	0.258	0.146	0.062	-0.016	-0.076	-0.115	-0.175	-0.256	-0.31	-0.353	-0.391	-0.44	-0.509	-0.57	-0.606	-0.635	-0.645	-0.645	-0.635	-0.613	-0.578	-0.551	-0.522	-0.478	-0.424	-0.4	-0.366	-0.32	-0.275	-0.252	-0.228	-0.211	-0.182	-0.143	-0.13	-0.122	-0.094	-0.045	0.001	0.077
GLU A268	2mFo-DFc	199.7	-0.328	-0.365	-0.396	-0.422	-0.446	-0.464	-0.477	-0.465	-0.431	-0.383	-0.33	-0.309	-0.292	-0.266	-0.291	-0.318	-0.326	-0.372	-0.423	-0.455	-0.492	-0.53	-0.555	-0.567	-0.545	-0.501	-0.449	-0.387	-0.308	-0.22	-0.121	-0.015	0.068	0.167	0.281	0.364	0.452	0.547	0.616	0.667	0.719	0.781	0.813	0.842	0.87	0.902	0.945
LYS A269	2mFo-DFc	181.4	-0.613	-0.653	-0.706	-0.769	-0.827	-0.869	-0.898	-0.924	-0.943	-0.944	-0.945	-0.959	-0.968	-0.984	-1.003	-0.991	-0.982	-0.976	-0.95	-0.899	-0.824	-0.739	-0.649	-0.502	-0.32	-0.102	0.149	0.434	0.74	1.046	1.325	1.626	1.946	2.239	2.44	2.645	2.83	3.013	3.035	3.01	2.987	2.83	2.609	2.389	2.1	1.757	1.423
LEU A271	2mFo-DFc	297.9	-0.273	-0.327	-0.363	-0.396	-0.426	-0.442	-0.453	-0.479	-0.495	-0.501	-0.515	-0.517	-0.498	-0.481	-0.475	-0.464	-0.467	-0.478	-0.476	-0.472	-0.497	-0.521	-0.541	-0.557	-0.57	-0.556	-0.542	-0.532	-0.526	-0.522	-0.516	-0.508	-0.499	-0.499	-0.498	-0.485	-0.464	-0.442	-0.412	-0.368	-0.31	-0.238	-0.158	-0.057	0.08	0.242	0.425
ASP A272	2mFo-DFc	188.7	-0.825	-0.785	-0.729	-0.659	-0.617	-0.572	-0.517	-0.457	-0.414	-0.378	-0.341	-0.339	-0.341	-0.332	-0.327	-0.337	-0.335	-0.328	-0.35	-0.356	-0.354	-0.364	-0.352	-0.315	-0.227	-0.083	0.113	0.405	0.764	1.194	1.68	2.212	2.748	3.283	3.643	3.961	4.238	4.356	4.187	3.981	3.745	3.391	2.964	2.535	2.114	1.695	1.317
PRO A273	2mFo-DFc	1.9	2.727	2.641	2.514	2.337	2.084	1.826	1.565	1.302	1.044	0.759	0.498	0.307	0.14	-0.001	-0.113	-0.208	-0.267	-0.287	-0.288	-0.268	-0.252	-0.249	-0.238	-0.229	-0.231	-0.251	-0.261	-0.25	-0.248	-0.258	-0.274	-0.292	-0.306	-0.313	-0.324	-0.34	-0.373	-0.409	-0.451	-0.485	-0.519	-0.55	-0.581	-0.616	-0.647	-0.683	-0.72
PHE A274	2mFo-DFc	292.1	0.269	0.18	0.086	-0.009	-0.088	-0.155	-0.194	-0.208	-0.207	-0.196	-0.19	-0.17	-0.137	-0.129	-0.12	-0.089	-0.073	-0.11	-0.16	-0.19	-0.232	-0.262	-0.268	-0.248	-0.198	-0.132	-0.061	0.014	0.101	0.199	0.262	0.32	0.372	0.419	0.424	0.416	0.406	0.396	0.356	0.309	0.279	0.268	0.275	0.287	0.306	0.358	0.438
LEU A275	2mFo-DFc	183.3	-0.645	-0.663	-0.695	-0.71	-0.704	-0.696	-0.691	-0.681	-0.638	-0.596	-0.576	-0.598	-0.635	-0.671	-0.717	-0.753	-0.777	-0.787	-0.786	-0.768	-0.715	-0.637	-0.529	-0.38	-0.178	0.067	0.341	0.641	0.98	1.36	1.727	2.061	2.405	2.759	3.098	3.321	3.442	3.54	3.611	3.545	3.277	2.984	2.669	2.331	1.898	1.458	1.043
LEU A276	2mFo-DFc	284.9	-0.482	-0.526	-0.537	-0.526	-0.506	-0.489	-0.445	-0.382	-0.344	-0.339	-0.319	-0.285	-0.281	-0.287	-0.292	-0.291	-0.294	-0.297	-0.343	-0.39	-0.441	-0.481	-0.522	-0.578	-0.616	-0.662	-0.682	-0.693	-0.745	-0.788	-0.809	-0.829	-0.861	-0.876	-0.852	-0.842	-0.828	-0.809	-0.779	-0.673	-0.532	-0.362	-0.164	0.126	0.471	0.852	1.252
GLN A277	2mFo-DFc	67	-0.023	0.152	0.363	0.612	0.86	1.122	1.395	1.679	1.974	2.228	2.353	2.45	2.533	2.6	2.488	2.323	2.156	1.986	1.747	1.467	1.18	0.917	0.677	0.467	0.259	0.092	-0.036	-0.136	-0.223	-0.292	-0.35	-0.425	-0.506	-0.593	-0.691	-0.774	-0.852	-0.929	-1.006	-1.048	-1.085	-1.115	-1.134	-1.129	-1.114	-1.112	-1.086
GLU A279	2mFo-DFc	172.6	-0.946	-0.971	-0.989	-0.984	-0.959	-0.958	-0.95	-0.921	-0.885	-0.87	-0.852	-0.798	-0.762	-0.725	-0.698	-0.669	-0.59	-0.502	-0.401	-0.282	-0.132	0.048	0.263	0.493	0.758	1.059	1.383	1.655	1.95	2.275	2.628	2.789	2.897	3.014	3.121	3.006	2.888	2.759	2.52	2.182	1.849	1.523	1.173	0.826	0.489	0.175	-0.062
PHE A280	2mFo-DFc	181.5	-1.03	-1.067	-1.088	-1.091	-1.071	-1.039	-0.992	-0.921	-0.829	-0.755	-0.754	-0.753	-0.748	-0.733	-0.77	-0.782	-0.763	-0.706	-0.603	-0.468	-0.297	-0.088	0.235	0.623	1.02	1.404	1.797	2.176	2.545	2.904	3.236	3.441	3.638	3.817	3.867	3.912	3.95	3.893	3.825	3.697	3.506	3.272	3.011	2.657	2.253	1.792	1.348
PHE A281	2mFo-DFc	284.4	-0.583	-0.787	-0.849	-0.922	-0.998	-1.063	-1.054	-0.953	-0.846	-0.736	-0.645	-0.561	-0.475	-0.39	-0.367	-0.393	-0.442	-0.5	-0.631	-0.686	-0.73	-0.761	-0.789	-0.793	-0.757	-0.707	-0.642	-0.612	-0.588	-0.545	-0.527	-0.55	-0.549	-0.539	-0.564	-0.561	-0.532	-0.482	-0.404	-0.29	-0.137	0.07	0.344	0.661	1.014	1.378	1.784
GLU A282	2mFo-DFc	298.4	0.01	-0.103	-0.195	-0.27	-0.325	-0.357	-0.381	-0.39	-0.381	-0.364	-0.355	-0.352	-0.344	-0.328	-0.313	-0.31	-0.292	-0.3	-0.338	-0.361	-0.392	-0.446	-0.466	-0.479	-0.499	-0.524	-0.557	-0.584	-0.584	-0.588	-0.597	-0.61	-0.614	-0.606	-0.596	-0.566	-0.509	-0.444	-0.362	-0.259	-0.148	-0.033	0.089	0.235	0.39	0.541	0.688
ILE A283	2mFo-DFc	310.9	0.031	-0.236	-0.461	-0.649	-0.762	-0.823	-0.862	-0.877	-0.862	-0.857	-0.865	-0.859	-0.85	-0.863	-0.894	-0.94	-0.961	-0.935	-0.886	-0.82	-0.733	-0.608	-0.451	-0.281	-0.064	0.209	0.545	0.89	1.258	1.664	2.106	2.581	2.893	3.092	3.302	3.442	3.401	3.368	3.326	3.032	2.749	2.48	2.105	1.711	1.327	1	0.736
PRO A284	2mFo-DFc	357.8	1.899	1.815	1.618	1.416	1.212	0.995	0.78	0.583	0.407	0.252	0.1	-0.009	-0.095	-0.177	-0.255	-0.317	-0.382	-0.446	-0.499	-0.551	-0.615	-0.686	-0.765	-0.844	-0.903	-0.962	-1.019	-1.066	-1.102	-1.124	-1.13	-1.116	-1.088	-1.049	-1.001	-0.951	-0.907	-0.87	-0.842	-0.814	-0.776	-0.749	-0.725	-0.691	-0.664	-0.639	-0.614
MET A285	2mFo-DFc	298.2	0.246	0.118	0.014	-0.074	-0.184	-0.281	-0.359	-0.408	-0.436	-0.503	-0.561	-0.609	-0.641	-0.665	-0.693	-0.709	-0.726	-0.746	-0.749	-0.719	-0.724	-0.718	-0.695	-0.672	-0.673	-0.658	-0.631	-0.587	-0.558	-0.522	-0.496	-0.454	-0.396	-0.38	-0.356	-0.321	-0.29	-0.244	-0.175	-0.094	0.068	0.27	0.513	0.814	1.21	1.608	1.998
ASN A286	2mFo-DFc	198.3	-1.043	-1.019	-0.994	-0.973	-0.947	-0.91	-0.866	-0.84	-0.829	-0.823	-0.818	-0.867	-0.889	-0.916	-0.959	-1.024	-1.097	-1.132	-1.165	-1.191	-1.169	-1.117	-1.048	-0.925	-0.749	-0.541	-0.28	0.034	0.386	0.785	1.216	1.675	2.159	2.579	2.971	3.37	3.776	4.03	4.093	4.148	4.197	3.952	3.641	3.335	2.968	2.448	1.949
PHE A287	2mFo-DFc	280.8	0.029	-0.015	-0.045	-0.054	-0.066	-0.088	-0.11	-0.135	-0.195	-0.267	-0.331	-0.387	-0.443	-0.509	-0.581	-0.636	-0.675	-0.724	-0.78	-0.823	-0.854	-0.872	-0.862	-0.85	-0.833	-0.806	-0.779	-0.746	-0.725	-0.7	-0.647	-0.628	-0.649	-0.676	-0.704	-0.731	-0.777	-0.803	-0.806	-0.768	-0.673	-0.542	-0.375	-0.136	0.197	0.552	0.924
VAL A288	2mFo-DFc	69.1	0.501	0.553	0.627	0.73	0.837	0.951	1.096	1.269	1.428	1.592	1.687	1.744	1.801	1.826	1.817	1.763	1.713	1.63	1.5	1.383	1.29	1.184	1.085	1.011	0.949	0.898	0.864	0.856	0.868	0.903	0.961	1.001	1.056	1.132	1.221	1.241	1.273	1.271	1.227	1.154	1.092	1.037	0.935	0.804	0.657	0.515	0.373
ASP A289	2mFo-DFc	189.9	-0.29	-0.187	-0.094	-0.017	0.022	0.054	0.081	0.093	0.079	0.064	0.047	-0.012	-0.072	-0.131	-0.214	-0.3	-0.383	-0.462	-0.538	-0.59	-0.618	-0.636	-0.642	-0.567	-0.478	-0.38	-0.237	-0.065	0.116	0.306	0.504	0.706	0.906	1.067	1.213	1.34	1.439	1.478	1.492	1.465	1.415	1.345	1.228	1.075	0.911	0.741	0.557
PRO A290	2mFo-DFc	331.3	1.108	0.911	0.709	0.514	0.336	0.185	0.064	-0.029	-0.094	-0.131	-0.145	-0.138	-0.112	-0.074	-0.036	0.005	0.052	0.093	0.134	0.174	0.197	0.209	0.214	0.212	0.208	0.204	0.175	0.136	0.078	0.017	-0.06	-0.137	-0.215	-0.285	-0.359	-0.426	-0.476	-0.499	-0.513	-0.512	-0.473	-0.428	-0.384	-0.34	-0.296	-0.227	-0.155
LYS A291	2mFo-DFc	283.3	0.064	0.07	0.089	0.1	0.103	0.103	0.113	0.11	0.103	0.104	0.11	0.124	0.145	0.183	0.212	0.244	0.287	0.336	0.356	0.379	0.401	0.416	0.41	0.398	0.377	0.327	0.264	0.199	0.122	0.022	-0.073	-0.163	-0.254	-0.34	-0.412	-0.446	-0.456	-0.455	-0.45	-0.439	-0.423	-0.391	-0.366	-0.355	-0.359	-0.364	-0.358
GLU A292	2mFo-DFc	294.4	-0.195	-0.248	-0.292	-0.33	-0.38	-0.419	-0.448	-0.47	-0.501	-0.527	-0.536	-0.543	-0.536	-0.515	-0.498	-0.475	-0.443	-0.402	-0.368	-0.334	-0.301	-0.268	-0.273	-0.279	-0.283	-0.29	-0.313	-0.322	-0.323	-0.327	-0.316	-0.283	-0.227	-0.156	-0.096	-0.02	0.074	0.182	0.282	0.382	0.499	0.63	0.755	0.857	0.969	1.089	1.184
TYR A293	2mFo-DFc	297.6	-0.234	-0.388	-0.525	-0.644	-0.74	-0.813	-0.849	-0.868	-0.867	-0.848	-0.818	-0.775	-0.728	-0.695	-0.654	-0.606	-0.578	-0.54	-0.5	-0.467	-0.442	-0.424	-0.414	-0.423	-0.439	-0.463	-0.497	-0.526	-0.556	-0.59	-0.614	-0.632	-0.65	-0.661	-0.664	-0.667	-0.673	-0.681	-0.691	-0.692	-0.657	-0.616	-0.569	-0.501	-0.362	-0.212	-0.051
ASP A294	2mFo-DFc	79.5	-0.464	-0.459	-0.436	-0.384	-0.304	-0.219	-0.126	-0.022	0.102	0.229	0.352	0.468	0.577	0.681	0.765	0.818	0.865	0.9	0.886	0.869	0.847	0.795	0.714	0.628	0.54	0.449	0.357	0.274	0.2	0.136	0.092	0.074	0.056	0.044	0.049	0.071	0.083	0.091	0.1	0.116	0.134	0.158	0.187	0.218	0.252	0.286	0.33
ILE A295	2mFo-DFc	320.6	0.052	-0.041	-0.122	-0.176	-0.221	-0.259	-0.286	-0.272	-0.244	-0.228	-0.204	-0.166	-0.147	-0.138	-0.116	-0.101	-0.106	-0.099	-0.081	-0.084	-0.077	-0.064	-0.04	-0.013	0.021	0.06	0.103	0.148	0.196	0.241	0.265	0.3	0.346	0.374	0.414	0.473	0.523	0.579	0.656	0.746	0.8	0.842	0.901	0.977	1.024	1.031	1.06
PRO A296	2mFo-DFc	339.1	1.228	1.105	0.984	0.832	0.666	0.487	0.322	0.176	0.052	-0.062	-0.179	-0.285	-0.373	-0.445	-0.494	-0.54	-0.575	-0.602	-0.612	-0.621	-0.617	-0.602	-0.589	-0.582	-0.578	-0.558	-0.534	-0.509	-0.489	-0.463	-0.438	-0.446	-0.449	-0.463	-0.516	-0.569	-0.631	-0.719	-0.795	-0.862	-0.92	-0.979	-1.031	-1.077	-1.094	-1.069	-1.036
LEU A298	2mFo-DFc	209.2	-0.823	-0.864	-0.883	-0.902	-0.911	-0.896	-0.843	-0.777	-0.697	-0.604	-0.502	-0.394	-0.301	-0.231	-0.163	-0.1	-0.091	-0.097	-0.102	-0.081	-0.064	-0.061	-0.046	0.026	0.107	0.199	0.31	0.438	0.581	0.712	0.852	1.013	1.136	1.261	1.405	1.519	1.575	1.646	1.733	1.812	1.835	1.842	1.868	1.907	1.813	1.722	1.633
VAL A299	2mFo-DFc	47.7	0.437	0.51	0.567	0.631	0.7	0.742	0.782	0.828	0.881	0.933	0.951	0.971	0.994	0.966	0.944	0.919	0.838	0.761	0.685	0.578	0.472	0.375	0.29	0.216	0.153	0.105	0.076	0.056	0.046	0.039	0.043	0.056	0.051	0.054	0.065	0.04	0.015	-0.005	-0.049	-0.109	-0.172	-0.23	-0.291	-0.345	-0.392	-0.425	-0.445
ARG A300	2mFo-DFc	184.6	-0.157	-0.139	-0.137	-0.152	-0.169	-0.2	-0.246	-0.294	-0.345	-0.4	-0.456	-0.495	-0.521	-0.548	-0.576	-0.593	-0.575	-0.554	-0.53	-0.498	-0.457	-0.41	-0.36	-0.316	-0.264	-0.204	-0.15	-0.089	-0.018	0.06	0.137	0.214	0.289	0.361	0.429	0.49	0.498	0.493	0.471	0.407	0.329	0.254	0.178	0.107	0.045	0.01	-0.01
LYS A301	2mFo-DFc	306.9	-0.334	-0.497	-0.64	-0.752	-0.841	-0.92	-0.978	-1.018	-1.06	-1.093	-1.095	-1.09	-1.079	-1.066	-1.054	-1.032	-0.995	-0.961	-0.926	-0.89	-0.851	-0.84	-0.83	-0.81	-0.785	-0.753	-0.725	-0.718	-0.715	-0.712	-0.708	-0.707	-0.708	-0.712	-0.718	-0.725	-0.716	-0.694	-0.67	-0.628	-0.575	-0.514	-0.428	-0.316	-0.184	-0.028	0.162
ASN A302	2mFo-DFc	289	0.275	0.093	-0.059	-0.177	-0.278	-0.368	-0.445	-0.509	-0.567	-0.622	-0.671	-0.707	-0.719	-0.731	-0.739	-0.743	-0.749	-0.762	-0.793	-0.817	-0.835	-0.85	-0.878	-0.892	-0.892	-0.88	-0.865	-0.827	-0.782	-0.739	-0.71	-0.69	-0.675	-0.668	-0.665	-0.67	-0.683	-0.695	-0.702	-0.689	-0.652	-0.585	-0.485	-0.318	-0.08	0.213	0.549
ARG A303	2mFo-DFc	178.6	-0.962	-1.003	-1.042	-1.09	-1.146	-1.199	-1.227	-1.232	-1.222	-1.201	-1.166	-1.116	-1.045	-0.956	-0.874	-0.772	-0.646	-0.508	-0.381	-0.261	-0.128	0.013	0.174	0.332	0.493	0.665	0.85	1.014	1.188	1.377	1.559	1.662	1.781	1.916	1.947	1.921	1.905	1.893	1.778	1.671	1.548	1.421	1.274	1.119	0.965	0.811	0.67
TYR A304	2mFo-DFc	304.3	0.709	0.423	0.176	-0.021	-0.15	-0.26	-0.358	-0.404	-0.423	-0.431	-0.428	-0.403	-0.372	-0.352	-0.335	-0.324	-0.314	-0.306	-0.308	-0.318	-0.319	-0.327	-0.344	-0.349	-0.363	-0.392	-0.419	-0.45	-0.501	-0.55	-0.599	-0.645	-0.69	-0.727	-0.756	-0.776	-0.784	-0.782	-0.772	-0.743	-0.692	-0.623	-0.536	-0.416	-0.291	-0.157	-0.01
LYS A305	2mFo-DFc	90.5	0.173	0.166	0.165	0.145	0.122	0.099	0.082	0.06	0.041	0.032	0.028	0.037	0.062	0.099	0.117	0.147	0.188	0.195	0.2	0.212	0.197	0.173	0.153	0.123	0.083	0.044	0.006	-0.041	-0.109	-0.179	-0.25	-0.322	-0.392	-0.463	-0.526	-0.58	-0.624	-0.65	-0.667	-0.673	-0.669	-0.635	-0.592	-0.548	-0.504	-0.467	-0.425
THR A306	2mFo-DFc	58.1	1.065	1.145	1.238	1.345	1.472	1.599	1.716	1.782	1.836	1.901	1.973	1.941	1.871	1.813	1.705	1.549	1.403	1.269	1.12	0.985	0.864	0.712	0.592	0.489	0.396	0.286	0.181	0.075	-0.032	-0.127	-0.212	-0.288	-0.34	-0.381	-0.424	-0.463	-0.486	-0.508	-0.536	-0.566	-0.576	-0.579	-0.582	-0.588	-0.573	-0.521	-0.462
ILE A307	2mFo-DFc	296	-0.382	-0.448	-0.501	-0.552	-0.602	-0.61	-0.596	-0.626	-0.649	-0.67	-0.728	-0.779	-0.826	-0.892	-0.935	-0.933	-0.904	-0.863	-0.808	-0.733	-0.545	-0.354	-0.161	0.053	0.288	0.531	0.767	0.987	1.22	1.423	1.557	1.697	1.815	1.806	1.796	1.786	1.678	1.517	1.325	1.136	0.931	0.741	0.566	0.426	0.323	0.257	0.248
LEU A308	2mFo-DFc	310.5	0.186	0.007	-0.148	-0.296	-0.432	-0.481	-0.531	-0.586	-0.627	-0.662	-0.655	-0.63	-0.609	-0.589	-0.564	-0.549	-0.539	-0.519	-0.494	-0.488	-0.459	-0.424	-0.399	-0.4	-0.395	-0.402	-0.404	-0.413	-0.438	-0.479	-0.505	-0.519	-0.559	-0.586	-0.6	-0.622	-0.638	-0.641	-0.631	-0.603	-0.558	-0.48	-0.365	-0.211	-0.033	0.168	0.391
PRO A309	2mFo-DFc	23.3	2.421	2.624	2.672	2.713	2.677	2.483	2.281	2.075	1.784	1.507	1.215	0.919	0.671	0.432	0.208	0.015	-0.143	-0.267	-0.353	-0.428	-0.474	-0.493	-0.482	-0.465	-0.446	-0.423	-0.41	-0.414	-0.439	-0.484	-0.546	-0.649	-0.775	-0.906	-1.041	-1.166	-1.257	-1.311	-1.322	-1.306	-1.247	-1.161	-1.078	-1.004	-0.937	-0.891	-0.844
ASN A310	2mFo-DFc	294.6	0.19	-0.015	-0.184	-0.253	-0.27	-0.275	-0.268	-0.235	-0.212	-0.186	-0.155	-0.169	-0.2	-0.214	-0.241	-0.322	-0.379	-0.413	-0.507	-0.608	-0.691	-0.764	-0.833	-0.892	-0.927	-0.954	-0.957	-0.963	-0.981	-0.988	-0.986	-0.995	-0.991	-0.969	-0.943	-0.899	-0.833	-0.76	-0.675	-0.578	-0.435	-0.266	-0.079	0.126	0.359	0.642	0.943
PRO A311	2mFo-DFc	15.4	2.224	2.207	2.157	2.104	2.05	1.93	1.712	1.496	1.307	1.147	0.93	0.682	0.467	0.281	0.091	-0.101	-0.287	-0.45	-0.6	-0.734	-0.851	-0.937	-1.008	-1.067	-1.117	-1.151	-1.171	-1.176	-1.175	-1.157	-1.122	-1.097	-1.058	-1.01	-0.981	-0.956	-0.934	-0.922	-0.915	-0.912	-0.921	-0.942	-0.956	-0.97	-0.981	-0.991	-0.992
HIS A312	2mFo-DFc	67	-0.105	0.144	0.414	0.709	1.082	1.462	1.825	2.166	2.5	2.82	3.034	3.234	3.426	3.461	3.467	3.472	3.325	3.13	2.935	2.66	2.283	1.897	1.522	1.137	0.767	0.436	0.137	-0.13	-0.33	-0.464	-0.571	-0.638	-0.672	-0.691	-0.7	-0.701	-0.685	-0.668	-0.661	-0.66	-0.664	-0.671	-0.666	-0.66	-0.654	-0.654	-0.653
SER A313	2mFo-DFc	60.9	1.06	1.44	1.82	2.219	2.663	3.065	3.359	3.573	3.824	4.112	4.243	4.101	3.93	3.776	3.639	3.445	3.038	2.66	2.303	1.917	1.517	1.163	0.846	0.541	0.267	0.011	-0.184	-0.358	-0.513	-0.611	-0.676	-0.736	-0.796	-0.816	-0.81	-0.804	-0.797	-0.812	-0.82	-0.817	-0.804	-0.791	-0.781	-0.776	-0.771	-0.758	-0.729
ARG A314	2mFo-DFc	79.7	0.164	0.337	0.514	0.719	0.954	1.18	1.398	1.648	1.932	2.248	2.439	2.588	2.751	2.926	3.022	3.06	3.044	3.012	2.969	2.821	2.627	2.448	2.284	2.131	1.907	1.704	1.53	1.368	1.212	1.084	0.981	0.886	0.759	0.647	0.545	0.453	0.37	0.279	0.135	0	-0.122	-0.234	-0.353	-0.484	-0.59	-0.677	-0.749
VAL A315	2mFo-DFc	181.2	-0.314	-0.453	-0.553	-0.605	-0.635	-0.646	-0.644	-0.654	-0.659	-0.659	-0.699	-0.734	-0.755	-0.775	-0.8	-0.821	-0.835	-0.807	-0.755	-0.671	-0.56	-0.413	-0.238	-0.037	0.177	0.396	0.629	0.851	1.107	1.378	1.568	1.774	1.99	2.173	2.281	2.263	2.241	2.217	2.055	1.804	1.569	1.314	1.028	0.769	0.552	0.41	0.295
CYS A316	2mFo-DFc	283.8	-0.518	-0.539	-0.555	-0.56	-0.575	-0.584	-0.591	-0.609	-0.637	-0.659	-0.68	-0.703	-0.729	-0.757	-0.777	-0.801	-0.821	-0.838	-0.851	-0.852	-0.834	-0.807	-0.775	-0.739	-0.702	-0.604	-0.507	-0.419	-0.296	-0.165	-0.039	0.089	0.22	0.321	0.396	0.478	0.467	0.471	0.445	0.394	0.359	0.319	0.309	0.359	0.453	0.582	0.824
LEU A317	2mFo-DFc	307.3	0.439	0.201	-0.024	-0.221	-0.394	-0.542	-0.654	-0.758	-0.84	-0.901	-0.919	-0.901	-0.893	-0.887	-0.883	-0.861	-0.843	-0.826	-0.818	-0.815	-0.806	-0.801	-0.815	-0.814	-0.8	-0.814	-0.816	-0.82	-0.832	-0.849	-0.858	-0.87	-0.892	-0.91	-0.917	-0.921	-0.914	-0.874	-0.826	-0.769	-0.703	-0.626	-0.537	-0.421	-0.286	-0.134	0.053
THR A318	2mFo-DFc	49.9	1.309	1.367	1.46	1.586	1.685	1.779	1.893	2.022	2.163	2.156	2.142	2.132	2.11	1.993	1.866	1.694	1.529	1.323	1.132	0.925	0.724	0.547	0.392	0.252	0.131	0.027	-0.043	-0.088	-0.124	-0.147	-0.12	-0.088	-0.051	-0.01	0.054	0.097	0.138	0.18	0.225	0.24	0.221	0.215	0.227	0.251	0.266	0.29	0.346
SER A319	2mFo-DFc	299.7	0.003	-0.053	-0.09	-0.125	-0.16	-0.197	-0.226	-0.24	-0.252	-0.265	-0.279	-0.297	-0.315	-0.32	-0.319	-0.316	-0.326	-0.331	-0.333	-0.344	-0.354	-0.352	-0.33	-0.295	-0.251	-0.198	-0.123	-0.036	0.055	0.145	0.223	0.293	0.354	0.38	0.403	0.423	0.419	0.378	0.345	0.324	0.313	0.284	0.274	0.283	0.311	0.358	0.416
PRO A320	2mFo-DFc	32	1.184	1.313	1.434	1.545	1.566	1.553	1.539	1.469	1.364	1.273	1.172	1.026	0.889	0.775	0.664	0.577	0.505	0.454	0.404	0.371	0.347	0.306	0.277	0.258	0.205	0.148	0.099	0.022	-0.063	-0.14	-0.235	-0.332	-0.422	-0.51	-0.595	-0.675	-0.744	-0.78	-0.809	-0.829	-0.831	-0.816	-0.778	-0.728	-0.672	-0.602	-0.532
ASP A321	2mFo-DFc	186.8	-0.257	-0.268	-0.275	-0.279	-0.279	-0.286	-0.297	-0.308	-0.321	-0.355	-0.408	-0.457	-0.51	-0.568	-0.629	-0.662	-0.686	-0.705	-0.701	-0.681	-0.644	-0.581	-0.494	-0.389	-0.255	-0.087	0.107	0.329	0.571	0.832	1.108	1.356	1.587	1.733	1.865	1.983	2.009	1.928	1.821	1.697	1.533	1.323	1.09	0.861	0.641	0.447	0.264
PRO A322	2mFo-DFc	10.9	1.635	1.614	1.564	1.449	1.313	1.176	1.026	0.883	0.751	0.615	0.482	0.363	0.258	0.17	0.085	-0.006	-0.085	-0.151	-0.227	-0.302	-0.372	-0.44	-0.51	-0.575	-0.636	-0.672	-0.705	-0.745	-0.786	-0.827	-0.853	-0.879	-0.911	-0.919	-0.903	-0.88	-0.846	-0.811	-0.761	-0.695	-0.639	-0.588	-0.527	-0.465	-0.412	-0.355	-0.308
ASP A323	2mFo-DFc	286.6	-0.369	-0.349	-0.329	-0.302	-0.277	-0.252	-0.226	-0.208	-0.195	-0.186	-0.189	-0.191	-0.188	-0.194	-0.2	-0.201	-0.23	-0.267	-0.304	-0.342	-0.374	-0.414	-0.47	-0.52	-0.539	-0.524	-0.513	-0.498	-0.472	-0.412	-0.344	-0.28	-0.21	-0.14	-0.062	0.027	0.119	0.171	0.233	0.306	0.392	0.442	0.496	0.562	0.637	0.722	0.817
ASP A324	2mFo-DFc	179.5	-0.363	-0.384	-0.4	-0.404	-0.422	-0.437	-0.436	-0.416	-0.389	-0.38	-0.375	-0.373	-0.338	-0.298	-0.265	-0.234	-0.203	-0.169	-0.116	-0.043	0.051	0.191	0.371	0.584	0.848	1.158	1.483	1.833	2.186	2.531	2.851	3.159	3.44	3.549	3.543	3.519	3.481	3.387	3.224	2.984	2.752	2.468	2.187	1.89	1.601	1.302	1.021
PRO A325	2mFo-DFc	15.6	1.291	1.389	1.416	1.403	1.376	1.343	1.234	1.116	1.005	0.884	0.737	0.61	0.502	0.386	0.286	0.2	0.125	0.043	-0.055	-0.141	-0.216	-0.291	-0.384	-0.464	-0.53	-0.604	-0.669	-0.726	-0.77	-0.807	-0.844	-0.875	-0.873	-0.876	-0.883	-0.895	-0.862	-0.841	-0.822	-0.802	-0.779	-0.763	-0.755	-0.733	-0.698	-0.689	-0.668
LEU A326	2mFo-DFc	194.1	-1.529	-1.559	-1.551	-1.503	-1.446	-1.377	-1.284	-1.189	-1.097	-0.989	-0.888	-0.787	-0.69	-0.596	-0.503	-0.412	-0.337	-0.252	-0.152	-0.088	-0.006	0.096	0.171	0.256	0.371	0.505	0.617	0.752	0.908	1.082	1.279	1.459	1.607	1.752	1.912	2.074	2.185	2.302	2.392	2.412	2.363	2.297	2.214	2.082	1.929	1.735	1.493
SER A327	2mFo-DFc	94.3	0.549	0.591	0.639	0.686	0.704	0.731	0.773	0.825	0.861	0.901	0.936	0.965	0.982	1.014	1.059	1.091	1.116	1.105	1.098	1.091	1.072	1.004	0.93	0.863	0.796	0.693	0.603	0.525	0.445	0.328	0.229	0.146	0.079	0.023	-0.043	-0.108	-0.16	-0.2	-0.219	-0.228	-0.226	-0.215	-0.199	-0.18	-0.146	-0.101	-0.076
SER A328	2mFo-DFc	59	0.319	0.428	0.565	0.72	0.884	1.051	1.191	1.342	1.501	1.623	1.674	1.737	1.813	1.793	1.696	1.603	1.509	1.337	1.178	1.032	0.9	0.78	0.628	0.504	0.408	0.33	0.229	0.156	0.11	0.021	-0.056	-0.115	-0.195	-0.279	-0.355	-0.423	-0.483	-0.536	-0.578	-0.593	-0.583	-0.584	-0.604	-0.632	-0.661	-0.685	-0.711
TYR A329	2mFo-DFc	172.4	-1.134	-1.13	-1.126	-1.12	-1.104	-1.076	-1.038	-1.008	-0.98	-0.934	-0.889	-0.849	-0.792	-0.717	-0.638	-0.543	-0.424	-0.232	-0.01	0.233	0.505	0.834	1.181	1.545	1.88	2.212	2.548	2.804	2.997	3.19	3.348	3.395	3.451	3.487	3.463	3.398	3.349	3.272	3.093	2.905	2.705	2.36	2.011	1.671	1.298	0.929	0.578
ILE A330	2mFo-DFc	182.4	-0.207	0.108	0.48	0.889	1.309	1.725	2.165	2.621	2.941	3.096	3.197	3.232	3.176	2.898	2.6	2.32	2.007	1.653	1.305	0.97	0.694	0.471	0.304	0.263	0.271	0.359	0.548	0.786	1.053	1.345	1.696	2.061	2.428	2.729	3.002	3.29	3.433	3.471	3.52	3.412	3.161	2.914	2.6	2.152	1.715	1.288	0.862
ASN A331	2mFo-DFc	191.6	-0.616	-0.577	-0.515	-0.447	-0.43	-0.429	-0.435	-0.451	-0.47	-0.488	-0.506	-0.525	-0.551	-0.569	-0.558	-0.531	-0.514	-0.476	-0.42	-0.392	-0.347	-0.286	-0.205	-0.095	0.084	0.312	0.602	0.956	1.366	1.835	2.32	2.822	3.275	3.744	4.064	4.299	4.466	4.58	4.421	4.223	4.029	3.842	3.438	2.956	2.504	2.084	1.687
ASN A333	2mFo-DFc	289.8	0.167	-0.059	-0.272	-0.446	-0.583	-0.684	-0.732	-0.765	-0.821	-0.865	-0.895	-0.926	-0.998	-1.082	-1.144	-1.176	-1.201	-1.234	-1.28	-1.332	-1.348	-1.32	-1.292	-1.263	-1.221	-1.166	-1.094	-1.055	-0.996	-0.915	-0.896	-0.878	-0.845	-0.846	-0.868	-0.881	-0.887	-0.888	-0.831	-0.739	-0.605	-0.421	-0.181	0.196	0.639	1.144	1.707
TYR A334	2mFo-DFc	297.2	-0.163	-0.437	-0.669	-0.831	-0.932	-0.983	-0.989	-0.962	-0.903	-0.82	-0.791	-0.756	-0.723	-0.737	-0.786	-0.843	-0.91	-0.976	-1.054	-1.134	-1.199	-1.246	-1.272	-1.292	-1.291	-1.256	-1.206	-1.15	-1.074	-1	-0.979	-0.959	-0.941	-0.93	-0.927	-0.892	-0.862	-0.834	-0.796	-0.732	-0.661	-0.579	-0.463	-0.307	-0.126	0.105	0.416
ILE A335	2mFo-DFc	311	-0.245	-0.507	-0.695	-0.822	-0.923	-0.972	-0.958	-0.937	-0.917	-0.891	-0.857	-0.845	-0.846	-0.839	-0.852	-0.886	-0.904	-0.917	-0.913	-0.86	-0.77	-0.649	-0.494	-0.305	-0.009	0.325	0.696	1.091	1.516	1.968	2.417	2.762	3.119	3.427	3.522	3.614	3.647	3.449	3.242	3.011	2.602	2.181	1.733	1.314	0.935	0.626	0.454
ARG A336	2mFo-DFc	285.2	-0.657	-0.738	-0.721	-0.696	-0.667	-0.627	-0.549	-0.464	-0.377	-0.294	-0.28	-0.246	-0.223	-0.209	-0.216	-0.26	-0.304	-0.343	-0.379	-0.417	-0.449	-0.46	-0.462	-0.463	-0.449	-0.433	-0.439	-0.43	-0.406	-0.402	-0.414	-0.459	-0.49	-0.522	-0.558	-0.619	-0.66	-0.661	-0.643	-0.608	-0.55	-0.465	-0.338	-0.171	0.034	0.279	0.57
TYR A338	2mFo-DFc	171.7	-0.59	-0.563	-0.566	-0.573	-0.578	-0.581	-0.609	-0.632	-0.65	-0.664	-0.677	-0.711	-0.751	-0.774	-0.761	-0.718	-0.648	-0.52	-0.324	-0.103	0.148	0.494	0.856	1.232	1.623	2.025	2.422	2.816	3.138	3.421	3.7	3.914	3.905	3.917	3.956	3.98	3.892	3.644	3.413	3.162	2.837	2.461	2.035	1.626	1.232	0.824	0.452
GLU A341	2mFo-DFc	192.8	-0.764	-0.788	-0.799	-0.798	-0.781	-0.744	-0.687	-0.66	-0.641	-0.607	-0.603	-0.627	-0.64	-0.644	-0.653	-0.656	-0.65	-0.623	-0.553	-0.482	-0.406	-0.319	-0.23	-0.115	0.038	0.236	0.457	0.673	0.93	1.225	1.51	1.794	2.014	2.243	2.4	2.479	2.548	2.61	2.592	2.472	2.347	2.206	1.935	1.678	1.425	1.119	0.818
GLU A342	2mFo-DFc	304.8	0.138	0.12	0.133	0.155	0.181	0.202	0.242	0.309	0.356	0.393	0.447	0.479	0.451	0.433	0.422	0.356	0.287	0.211	0.124	0.028	-0.071	-0.174	-0.28	-0.361	-0.418	-0.476	-0.525	-0.561	-0.583	-0.591	-0.604	-0.609	-0.606	-0.618	-0.637	-0.621	-0.6	-0.59	-0.581	-0.573	-0.505	-0.423	-0.323	-0.193	-0.011	0.184	0.391
LYS A343	2mFo-DFc	312.7	0.354	0.087	-0.16	-0.377	-0.56	-0.683	-0.775	-0.841	-0.881	-0.853	-0.793	-0.723	-0.663	-0.627	-0.574	-0.502	-0.424	-0.472	-0.512	-0.534	-0.548	-0.608	-0.689	-0.762	-0.835	-0.916	-0.995	-1.05	-1.086	-1.103	-1.117	-1.127	-1.128	-1.107	-1.055	-1.02	-0.968	-0.897	-0.875	-0.858	-0.823	-0.79	-0.774	-0.745	-0.705	-0.646	-0.586
VAL A344	2mFo-DFc	177.6	-0.618	-0.796	-0.853	-0.882	-0.901	-0.922	-0.939	-0.898	-0.841	-0.832	-0.852	-0.855	-0.843	-0.893	-0.933	-0.979	-1.052	-1.127	-1.109	-1.06	-0.954	-0.842	-0.68	-0.403	-0.1	0.246	0.651	1.078	1.524	1.875	2.237	2.6	2.753	2.912	3.068	3	2.936	2.851	2.65	2.319	1.961	1.62	1.3	1.008	0.763	0.566	0.439
TYR A345	2mFo-DFc	313.3	1.202	0.723	0.293	-0.076	-0.38	-0.626	-0.769	-0.855	-0.884	-0.893	-0.885	-0.86	-0.834	-0.798	-0.773	-0.764	-0.745	-0.721	-0.724	-0.7	-0.646	-0.65	-0.656	-0.643	-0.611	-0.616	-0.624	-0.669	-0.675	-0.677	-0.683	-0.703	-0.716	-0.732	-0.745	-0.738	-0.71	-0.719	-0.746	-0.77	-0.736	-0.688	-0.635	-0.55	-0.431	-0.265	-0.018
ILE A346	2mFo-DFc	290.2	-0.777	-0.854	-0.849	-0.839	-0.829	-0.794	-0.748	-0.731	-0.726	-0.719	-0.713	-0.718	-0.731	-0.751	-0.773	-0.786	-0.764	-0.713	-0.629	-0.502	-0.331	-0.113	0.154	0.468	0.826	1.228	1.637	1.933	2.245	2.572	2.712	2.841	2.973	2.921	2.799	2.67	2.412	2.033	1.661	1.296	0.944	0.614	0.322	0.09	-0.072	-0.125	-0.018
THR A348	2mFo-DFc	192.5	0.02	0.248	0.534	0.881	1.227	1.589	1.958	2.359	2.781	3.138	3.342	3.564	3.742	3.834	3.686	3.553	3.444	3.259	2.914	2.554	2.241	1.981	1.701	1.491	1.335	1.264	1.335	1.472	1.657	1.9	2.195	2.545	2.926	3.21	3.526	3.869	4.036	4.088	4.108	4.063	3.847	3.617	3.34	2.922	2.485	2.012	1.515
GLN A349	2mFo-DFc	68.4	-0.34	-0.09	0.188	0.499	0.828	1.169	1.538	1.932	2.254	2.547	2.77	2.975	3.085	3.123	2.987	2.833	2.664	2.386	2.046	1.71	1.382	1.038	0.657	0.31	0.019	-0.217	-0.401	-0.576	-0.701	-0.767	-0.81	-0.836	-0.81	-0.757	-0.691	-0.616	-0.542	-0.468	-0.391	-0.311	-0.302	-0.289	-0.258	-0.243	-0.279	-0.275	-0.248
PRO A351	2mFo-DFc	340.7	2.204	1.892	1.569	1.237	0.923	0.607	0.304	0.053	-0.141	-0.313	-0.444	-0.505	-0.536	-0.541	-0.534	-0.518	-0.499	-0.49	-0.506	-0.535	-0.58	-0.662	-0.75	-0.831	-0.919	-1.01	-1.086	-1.142	-1.172	-1.179	-1.156	-1.106	-1.042	-0.968	-0.891	-0.801	-0.691	-0.603	-0.528	-0.465	-0.427	-0.405	-0.385	-0.365	-0.38	-0.377	-0.355
ILE A352	2mFo-DFc	53.9	1.337	1.488	1.672	1.885	2.058	2.198	2.35	2.496	2.497	2.512	2.539	2.404	2.276	2.157	1.945	1.724	1.507	1.279	1.041	0.807	0.562	0.345	0.16	-0.01	-0.166	-0.302	-0.42	-0.534	-0.628	-0.696	-0.747	-0.792	-0.821	-0.826	-0.827	-0.831	-0.836	-0.841	-0.82	-0.812	-0.817	-0.82	-0.773	-0.725	-0.67	-0.562	-0.43
VAL A353	2mFo-DFc	161.2	-0.252	-0.249	-0.239	-0.211	-0.173	-0.132	-0.075	-0.001	0.042	0.085	0.135	0.192	0.247	0.296	0.307	0.328	0.36	0.406	0.458	0.494	0.554	0.626	0.718	0.832	0.94	1.017	1.114	1.227	1.301	1.335	1.36	1.393	1.406	1.33	1.242	1.167	1.081	0.966	0.869	0.784	0.693	0.621	0.569	0.521	0.491	0.482	0.494
SER A354	2mFo-DFc	38.1	1.214	1.397	1.518	1.661	1.807	1.921	1.954	1.943	1.94	1.945	1.945	1.84	1.662	1.506	1.374	1.214	1.05	0.887	0.728	0.566	0.417	0.283	0.157	0.062	-0.008	-0.065	-0.116	-0.187	-0.244	-0.27	-0.292	-0.337	-0.37	-0.395	-0.457	-0.506	-0.544	-0.587	-0.628	-0.637	-0.639	-0.632	-0.632	-0.637	-0.657	-0.669	-0.673
THR A355	2mFo-DFc	70.1	0.412	0.428	0.569	0.763	1.028	1.363	1.695	2.028	2.368	2.638	2.917	3.203	3.381	3.318	3.234	3.137	2.841	2.553	2.276	1.959	1.576	1.138	0.737	0.379	0.072	-0.217	-0.472	-0.681	-0.842	-0.946	-1.013	-1.047	-1.013	-0.964	-0.906	-0.816	-0.724	-0.635	-0.549	-0.463	-0.39	-0.327	-0.266	-0.192	-0.115	-0.041	0.051
VAL A356	2mFo-DFc	173.5	-0.562	-0.633	-0.69	-0.719	-0.72	-0.716	-0.709	-0.698	-0.691	-0.696	-0.693	-0.694	-0.701	-0.694	-0.68	-0.659	-0.616	-0.557	-0.485	-0.388	-0.247	-0.092	0.091	0.305	0.553	0.83	1.067	1.302	1.562	1.848	2.052	2.129	2.218	2.318	2.395	2.255	2.079	1.915	1.762	1.583	1.39	1.184	0.992	0.835	0.736	0.671	0.639
ASP A358	2mFo-DFc	293.7	0.54	0.333	0.202	0.084	-0.073	-0.206	-0.312	-0.386	-0.444	-0.488	-0.519	-0.548	-0.573	-0.594	-0.627	-0.663	-0.692	-0.728	-0.773	-0.817	-0.859	-0.892	-0.896	-0.879	-0.849	-0.805	-0.746	-0.67	-0.594	-0.52	-0.432	-0.353	-0.32	-0.279	-0.235	-0.228	-0.202	-0.182	-0.168	-0.17	-0.145	-0.105	-0.06	0.007	0.16	0.34	0.546
PHE A359	2mFo-DFc	178.8	-0.901	-0.876	-0.855	-0.833	-0.818	-0.824	-0.815	-0.809	-0.842	-0.857	-0.858	-0.87	-0.885	-0.895	-0.9	-0.861	-0.763	-0.655	-0.536	-0.353	-0.08	0.214	0.526	0.933	1.36	1.803	2.22	2.608	2.984	3.257	3.432	3.597	3.751	3.771	3.693	3.638	3.607	3.561	3.385	3.202	3.03	2.741	2.45	2.164	1.81	1.429	1.043
TRP A360	2mFo-DFc	285.6	-0.686	-0.811	-0.917	-1.001	-1.013	-1.017	-1.016	-0.986	-0.932	-0.878	-0.827	-0.784	-0.745	-0.704	-0.666	-0.667	-0.663	-0.653	-0.686	-0.716	-0.74	-0.782	-0.827	-0.87	-0.909	-0.946	-0.974	-1.005	-1.038	-1.048	-1.049	-1.049	-1.051	-1.046	-1.033	-1.006	-0.965	-0.906	-0.827	-0.735	-0.627	-0.48	-0.299	-0.042	0.238	0.562	0.901
ARG A361	2mFo-DFc	290.2	-0.306	-0.448	-0.59	-0.72	-0.832	-0.926	-0.998	-1.048	-1.079	-1.09	-1.083	-1.054	-1.004	-0.934	-0.852	-0.778	-0.697	-0.603	-0.501	-0.422	-0.37	-0.323	-0.291	-0.265	-0.256	-0.249	-0.252	-0.248	-0.234	-0.209	-0.191	-0.147	-0.119	-0.081	-0.049	-0.019	-0.003	0.009	0.029	0.056	0.078	0.113	0.16	0.218	0.286	0.364	0.452
MET A362	2mFo-DFc	180.6	-0.962	-0.909	-0.843	-0.77	-0.688	-0.591	-0.501	-0.443	-0.439	-0.418	-0.39	-0.378	-0.41	-0.432	-0.464	-0.508	-0.547	-0.555	-0.546	-0.55	-0.539	-0.518	-0.429	-0.286	-0.119	0.074	0.324	0.667	1.042	1.446	1.828	2.169	2.529	2.829	2.919	3.01	3.094	2.901	2.686	2.428	2.094	1.71	1.333	0.971	0.645	0.392	0.167
VAL A363	2mFo-DFc	168.2	-0.465	-0.546	-0.591	-0.567	-0.556	-0.536	-0.514	-0.554	-0.59	-0.625	-0.706	-0.765	-0.816	-0.876	-0.915	-0.943	-0.965	-0.964	-0.866	-0.739	-0.598	-0.445	-0.244	0.003	0.28	0.566	0.82	1.092	1.387	1.63	1.8	1.936	2.063	1.995	1.887	1.76	1.612	1.38	1.072	0.762	0.464	0.212	0.02	-0.137	-0.203	-0.16	-0.074
TRP A364	2mFo-DFc	180	-0.932	-0.849	-0.772	-0.685	-0.589	-0.538	-0.471	-0.391	-0.359	-0.327	-0.294	-0.283	-0.28	-0.277	-0.275	-0.274	-0.259	-0.239	-0.215	-0.167	-0.096	-0.014	0.127	0.31	0.5	0.739	0.998	1.246	1.487	1.717	1.914	2.074	2.19	2.273	2.311	2.325	2.316	2.256	2.17	2.078	1.942	1.766	1.551	1.302	1.032	0.764	0.501
GLN A365	2mFo-DFc	146.8	-0.307	-0.301	-0.304	-0.306	-0.308	-0.302	-0.279	-0.238	-0.176	-0.107	-0.022	0.084	0.199	0.293	0.4	0.523	0.66	0.775	0.89	1.015	1.14	1.269	1.386	1.51	1.641	1.764	1.833	1.874	1.914	1.921	1.881	1.835	1.764	1.609	1.428	1.249	1.086	0.893	0.69	0.512	0.352	0.16	0	-0.132	-0.249	-0.354	-0.447
GLU A366	2mFo-DFc	295.8	-0.67	-0.778	-0.865	-0.911	-0.936	-0.957	-0.972	-0.945	-0.878	-0.804	-0.74	-0.684	-0.6	-0.561	-0.518	-0.468	-0.453	-0.506	-0.549	-0.587	-0.665	-0.741	-0.817	-0.896	-0.952	-0.984	-1.015	-1.03	-1.057	-1.063	-1.05	-1.011	-0.954	-0.881	-0.805	-0.736	-0.664	-0.588	-0.498	-0.394	-0.263	-0.145	-0.01	0.149	0.396	0.69	0.97
HIS A367	2mFo-DFc	286.3	-0.062	-0.204	-0.309	-0.395	-0.475	-0.55	-0.625	-0.702	-0.777	-0.847	-0.926	-1.012	-1.083	-1.138	-1.185	-1.212	-1.218	-1.201	-1.168	-1.13	-1.086	-1.03	-0.969	-0.916	-0.871	-0.833	-0.796	-0.76	-0.716	-0.678	-0.653	-0.637	-0.621	-0.573	-0.521	-0.453	-0.37	-0.275	-0.166	-0.045	0.101	0.256	0.405	0.55	0.674	0.801	0.922
THR A368	2mFo-DFc	287.9	-0.001	-0.022	-0.027	-0.037	0.001	0.079	0.137	0.144	0.171	0.22	0.179	0.154	0.145	0.086	0.024	-0.009	-0.007	0	0.025	0.068	0.146	0.29	0.453	0.638	0.843	1.071	1.317	1.553	1.718	1.907	2.118	2.235	2.31	2.392	2.479	2.425	2.289	2.113	1.938	1.766	1.577	1.417	1.283	1.178	1.175	1.209	1.278
PRO A369	2mFo-DFc	30.8	2.112	2.389	2.65	2.784	2.805	2.774	2.66	2.454	2.253	2.007	1.71	1.431	1.154	0.883	0.636	0.438	0.279	0.137	0.01	-0.045	-0.085	-0.109	-0.131	-0.136	-0.136	-0.142	-0.167	-0.199	-0.209	-0.214	-0.249	-0.263	-0.258	-0.244	-0.252	-0.274	-0.298	-0.33	-0.374	-0.434	-0.501	-0.567	-0.631	-0.705	-0.758	-0.791	-0.827
ILE A370	2mFo-DFc	301	-0.326	-0.429	-0.499	-0.54	-0.563	-0.569	-0.553	-0.554	-0.559	-0.548	-0.577	-0.611	-0.63	-0.662	-0.67	-0.651	-0.613	-0.563	-0.494	-0.389	-0.267	-0.124	0.069	0.301	0.573	0.867	1.199	1.571	1.864	2.126	2.4	2.638	2.79	2.898	2.903	2.879	2.775	2.563	2.287	2.012	1.697	1.355	1.033	0.763	0.538	0.351	0.288
ILE A371	2mFo-DFc	294	-0.606	-0.687	-0.723	-0.75	-0.713	-0.654	-0.604	-0.55	-0.488	-0.447	-0.427	-0.427	-0.431	-0.441	-0.451	-0.444	-0.424	-0.373	-0.269	-0.124	0.074	0.33	0.609	0.93	1.265	1.636	2.04	2.449	2.797	3.027	3.265	3.509	3.505	3.443	3.381	3.11	2.773	2.447	2.046	1.635	1.248	0.922	0.644	0.396	0.223	0.232	0.281
VAL A372	2mFo-DFc	174.7	-0.137	-0.235	-0.298	-0.342	-0.362	-0.362	-0.383	-0.391	-0.4	-0.45	-0.498	-0.55	-0.606	-0.636	-0.668	-0.702	-0.704	-0.653	-0.597	-0.531	-0.387	-0.219	-0.025	0.235	0.532	0.862	1.197	1.559	1.932	2.224	2.504	2.74	2.909	2.943	2.97	2.858	2.678	2.492	2.206	1.844	1.498	1.134	0.773	0.451	0.224	0.062	-0.046
MET A373	2mFo-DFc	160	-0.504	-0.485	-0.457	-0.439	-0.41	-0.366	-0.348	-0.334	-0.328	-0.332	-0.345	-0.357	-0.373	-0.388	-0.384	-0.359	-0.309	-0.232	-0.129	0.002	0.153	0.33	0.552	0.788	1.031	1.302	1.599	1.849	2.034	2.197	2.362	2.529	2.455	2.371	2.296	2.07	1.804	1.55	1.24	0.904	0.578	0.267	-0.011	-0.281	-0.541	-0.686	-0.798
ILE A374	2mFo-DFc	311.8	0.801	0.504	0.253	0.043	-0.13	-0.271	-0.381	-0.471	-0.549	-0.617	-0.68	-0.734	-0.757	-0.772	-0.783	-0.791	-0.756	-0.698	-0.624	-0.533	-0.427	-0.304	-0.18	-0.051	0.106	0.274	0.441	0.629	0.848	1.029	1.238	1.473	1.733	1.954	2.101	2.167	2.237	2.254	2.179	2.112	2.002	1.806	1.626	1.439	1.235	1.062	0.921
THR A375	2mFo-DFc	292	-0.012	-0.076	-0.125	-0.161	-0.188	-0.199	-0.196	-0.204	-0.221	-0.233	-0.243	-0.259	-0.308	-0.367	-0.414	-0.438	-0.46	-0.484	-0.494	-0.444	-0.38	-0.301	-0.205	-0.091	0.039	0.16	0.28	0.415	0.522	0.608	0.704	0.78	0.81	0.844	0.848	0.814	0.761	0.716	0.682	0.625	0.59	0.588	0.619	0.654	0.727	0.846	1.009
ASN A376	2mFo-DFc	276.8	-0.163	-0.21	-0.255	-0.307	-0.359	-0.388	-0.415	-0.438	-0.421	-0.395	-0.363	-0.325	-0.293	-0.278	-0.273	-0.267	-0.263	-0.31	-0.365	-0.417	-0.472	-0.522	-0.569	-0.613	-0.624	-0.63	-0.634	-0.637	-0.59	-0.526	-0.461	-0.41	-0.36	-0.307	-0.215	-0.126	-0.049	0.026	0.103	0.182	0.267	0.362	0.474	0.614	0.783	0.987	1.223
ILE A377	2mFo-DFc	314.6	0.132	0.133	0.147	0.176	0.187	0.213	0.253	0.296	0.329	0.369	0.415	0.447	0.431	0.415	0.406	0.322	0.244	0.177	0.079	-0.016	-0.097	-0.165	-0.218	-0.257	-0.281	-0.267	-0.232	-0.19	-0.14	-0.092	-0.044	0.009	0.061	0.075	0.095	0.123	0.14	0.158	0.188	0.201	0.207	0.233	0.284	0.33	0.381	0.435	0.493
GLU A378	2mFo-DFc	38.9	2.176	2.188	2.191	2.186	2.11	1.994	1.886	1.783	1.635	1.471	1.305	1.157	1.022	0.852	0.695	0.553	0.426	0.319	0.223	0.138	0.07	0.027	-0.014	-0.052	-0.083	-0.102	-0.111	-0.115	-0.116	-0.109	-0.092	-0.067	-0.044	-0.051	-0.061	-0.076	-0.099	-0.162	-0.233	-0.302	-0.368	-0.426	-0.476	-0.502	-0.51	-0.482	-0.447
GLU A379	2mFo-DFc	307.8	-0.079	-0.206	-0.317	-0.432	-0.538	-0.62	-0.671	-0.726	-0.776	-0.816	-0.837	-0.852	-0.853	-0.841	-0.832	-0.817	-0.793	-0.774	-0.767	-0.763	-0.75	-0.738	-0.724	-0.709	-0.689	-0.665	-0.637	-0.623	-0.597	-0.567	-0.563	-0.562	-0.559	-0.569	-0.567	-0.559	-0.547	-0.533	-0.515	-0.493	-0.452	-0.408	-0.365	-0.322	-0.266	-0.207	-0.146
MET A380	2mFo-DFc	292.3	0.145	0.099	0.025	-0.066	-0.145	-0.217	-0.298	-0.368	-0.432	-0.478	-0.528	-0.592	-0.667	-0.706	-0.768	-0.852	-0.954	-1.061	-1.096	-1.128	-1.164	-1.181	-1.151	-1.112	-1.059	-0.965	-0.865	-0.763	-0.664	-0.577	-0.466	-0.359	-0.263	-0.2	-0.151	-0.099	-0.038	0.029	0.106	0.207	0.321	0.446	0.613	0.793	0.975	1.164	1.357
ASN A381	2mFo-DFc	280.3	-0.15	-0.158	-0.175	-0.195	-0.216	-0.236	-0.256	-0.274	-0.287	-0.299	-0.305	-0.301	-0.293	-0.28	-0.272	-0.243	-0.199	-0.15	-0.104	-0.057	0.004	0.065	0.129	0.186	0.24	0.284	0.299	0.294	0.289	0.28	0.225	0.177	0.135	0.089	0.025	-0.03	-0.075	-0.108	-0.13	-0.157	-0.17	-0.168	-0.16	-0.133	-0.086	-0.004	0.098
GLU A382	2mFo-DFc	296	0.132	0.085	0.03	-0.019	-0.069	-0.125	-0.173	-0.215	-0.237	-0.254	-0.254	-0.244	-0.216	-0.188	-0.155	-0.109	-0.061	-0.016	0.03	0.066	0.102	0.134	0.156	0.165	0.172	0.179	0.172	0.159	0.144	0.125	0.098	0.082	0.07	0.058	0.047	0.061	0.082	0.107	0.13	0.155	0.184	0.211	0.226	0.249	0.282	0.296	0.309
LYS A383	2mFo-DFc	315.9	-0.034	-0.042	-0.04	-0.038	-0.031	-0.019	-0.023	-0.024	-0.02	-0.035	-0.053	-0.064	-0.092	-0.122	-0.148	-0.168	-0.183	-0.226	-0.287	-0.354	-0.418	-0.51	-0.592	-0.662	-0.702	-0.731	-0.75	-0.76	-0.746	-0.717	-0.661	-0.601	-0.55	-0.505	-0.461	-0.442	-0.448	-0.452	-0.48	-0.528	-0.565	-0.598	-0.62	-0.618	-0.581	-0.506	-0.404
CYS A384	2mFo-DFc	192.1	-0.542	-0.607	-0.655	-0.673	-0.694	-0.709	-0.709	-0.699	-0.691	-0.673	-0.638	-0.613	-0.61	-0.595	-0.575	-0.609	-0.649	-0.666	-0.68	-0.706	-0.738	-0.723	-0.704	-0.663	-0.524	-0.363	-0.14	0.191	0.56	1.004	1.511	2.069	2.589	3.142	3.592	3.813	4.029	4.252	4.261	4.035	3.718	3.393	2.9	2.439	1.954	1.47	1.022
THR A385	2mFo-DFc	292.5	0.005	-0.048	-0.089	-0.14	-0.199	-0.249	-0.298	-0.345	-0.381	-0.406	-0.422	-0.428	-0.425	-0.401	-0.362	-0.313	-0.257	-0.19	-0.104	-0.018	0.079	0.173	0.277	0.37	0.476	0.598	0.722	0.797	0.873	0.956	1.038	1.096	1.155	1.213	1.231	1.233	1.22	1.173	1.107	1.054	0.99	0.91	0.851	0.798	0.745	0.717	0.708
GLU A386	2mFo-DFc	159.2	-0.553	-0.654	-0.75	-0.84	-0.927	-0.988	-1.019	-1.034	-1.03	-1.021	-1.005	-0.957	-0.899	-0.829	-0.736	-0.627	-0.504	-0.372	-0.228	-0.069	0.079	0.233	0.398	0.562	0.709	0.858	1.005	1.147	1.234	1.307	1.377	1.423	1.424	1.404	1.384	1.325	1.251	1.187	1.124	1.014	0.901	0.8	0.711	0.627	0.531	0.447	0.378
TYR A387	2mFo-DFc	55	0.6	0.929	1.254	1.541	1.819	2.075	2.25	2.416	2.566	2.64	2.672	2.671	2.595	2.517	2.445	2.357	2.168	1.919	1.645	1.379	1.125	0.783	0.465	0.198	-0.03	-0.236	-0.409	-0.523	-0.59	-0.634	-0.642	-0.626	-0.592	-0.549	-0.496	-0.432	-0.354	-0.291	-0.243	-0.192	-0.13	-0.09	-0.059	-0.02	-0.004	-0.001	0.009
TRP A388	2mFo-DFc	59.6	1.139	1.445	1.728	2.002	2.235	2.463	2.684	2.829	2.897	2.95	2.954	2.954	2.886	2.795	2.655	2.496	2.352	2.221	1.987	1.766	1.567	1.363	1.169	0.994	0.842	0.713	0.599	0.497	0.419	0.36	0.307	0.228	0.15	0.078	0.021	-0.082	-0.183	-0.271	-0.364	-0.463	-0.548	-0.626	-0.698	-0.75	-0.793	-0.829	-0.855
PRO A389	2mFo-DFc	28.9	1.374	1.423	1.46	1.493	1.482	1.39	1.296	1.206	1.089	0.936	0.786	0.648	0.507	0.378	0.239	0.097	-0.031	-0.149	-0.255	-0.339	-0.399	-0.452	-0.461	-0.465	-0.475	-0.469	-0.436	-0.398	-0.369	-0.341	-0.331	-0.324	-0.302	-0.287	-0.288	-0.302	-0.328	-0.371	-0.415	-0.47	-0.543	-0.629	-0.719	-0.803	-0.883	-0.957	-0.986
GLU A390	2mFo-DFc	305.5	-0.043	-0.129	-0.204	-0.274	-0.341	-0.409	-0.459	-0.5	-0.54	-0.556	-0.56	-0.563	-0.552	-0.532	-0.514	-0.497	-0.475	-0.455	-0.438	-0.423	-0.418	-0.42	-0.422	-0.426	-0.434	-0.446	-0.46	-0.452	-0.442	-0.431	-0.415	-0.373	-0.335	-0.3	-0.279	-0.27	-0.25	-0.236	-0.235	-0.24	-0.249	-0.26	-0.274	-0.291	-0.303	-0.318	-0.336
GLU A391	2mFo-DFc	326.4	0.213	0.186	0.163	0.139	0.114	0.084	0.041	-0.015	-0.083	-0.167	-0.27	-0.393	-0.535	-0.686	-0.832	-0.976	-1.099	-1.214	-1.297	-1.346	-1.362	-1.375	-1.386	-1.339	-1.296	-1.242	-1.184	-1.111	-1.049	-1	-0.948	-0.883	-0.819	-0.764	-0.706	-0.637	-0.572	-0.508	-0.437	-0.366	-0.293	-0.229	-0.171	-0.112	-0.062	-0.031	-0.002
GLN A392	2mFo-DFc	165.5	-0.03	-0.021	-0.029	-0.035	-0.045	-0.06	-0.079	-0.075	-0.071	-0.083	-0.096	-0.104	-0.121	-0.127	-0.12	-0.127	-0.123	-0.103	-0.091	-0.075	-0.045	-0.008	0.032	0.089	0.172	0.266	0.372	0.481	0.581	0.681	0.786	0.896	0.945	0.997	1.048	1.067	1.035	1.001	0.967	0.906	0.821	0.731	0.637	0.545	0.459	0.383	0.305
VAL A393	2mFo-DFc	278.9	0.747	0.843	0.922	0.99	1.053	1.076	1.075	1.078	1.058	1.012	0.976	0.933	0.872	0.824	0.774	0.707	0.645	0.591	0.538	0.493	0.457	0.423	0.4	0.392	0.389	0.382	0.382	0.388	0.366	0.35	0.342	0.313	0.277	0.253	0.236	0.205	0.184	0.173	0.17	0.162	0.163	0.173	0.194	0.231	0.281	0.343	0.404
TYR A395	2mFo-DFc	306.6	0.815	0.67	0.515	0.367	0.239	0.122	0.02	-0.063	-0.143	-0.217	-0.281	-0.337	-0.385	-0.422	-0.448	-0.462	-0.476	-0.488	-0.487	-0.479	-0.467	-0.452	-0.439	-0.409	-0.376	-0.341	-0.308	-0.278	-0.253	-0.225	-0.19	-0.156	-0.13	-0.113	-0.086	-0.049	-0.014	-0.002	0.016	0.036	0.068	0.097	0.118	0.149	0.202	0.275	0.379
ASP A396	2mFo-DFc	203.4	-0.352	-0.371	-0.382	-0.405	-0.424	-0.434	-0.433	-0.415	-0.401	-0.378	-0.346	-0.312	-0.278	-0.235	-0.185	-0.133	-0.088	-0.043	0.003	0.055	0.109	0.156	0.211	0.272	0.316	0.364	0.416	0.457	0.486	0.506	0.525	0.544	0.564	0.58	0.583	0.594	0.617	0.656	0.688	0.708	0.741	0.784	0.818	0.837	0.845	0.857	0.846
VAL A398	2mFo-DFc	172.9	0.092	0.041	-0.026	-0.091	-0.154	-0.232	-0.3	-0.356	-0.407	-0.443	-0.463	-0.469	-0.46	-0.437	-0.403	-0.36	-0.306	-0.24	-0.177	-0.102	-0.015	0.082	0.181	0.298	0.425	0.535	0.649	0.784	0.935	1.036	1.107	1.18	1.236	1.262	1.295	1.313	1.306	1.254	1.195	1.116	1.036	0.972	0.907	0.836	0.782	0.73	0.68
GLU A399	2mFo-DFc	307.4	-0.487	-0.519	-0.553	-0.587	-0.618	-0.648	-0.685	-0.73	-0.777	-0.825	-0.862	-0.891	-0.916	-0.935	-0.941	-0.938	-0.925	-0.911	-0.893	-0.873	-0.86	-0.85	-0.831	-0.813	-0.786	-0.756	-0.726	-0.685	-0.636	-0.578	-0.513	-0.443	-0.355	-0.259	-0.18	-0.1	-0.02	0.049	0.099	0.141	0.174	0.195	0.194	0.189	0.182	0.17	0.153
ILE A400	2mFo-DFc	303.3	-0.259	-0.429	-0.56	-0.652	-0.723	-0.782	-0.824	-0.847	-0.865	-0.878	-0.877	-0.88	-0.887	-0.888	-0.893	-0.905	-0.889	-0.842	-0.785	-0.726	-0.655	-0.504	-0.339	-0.158	0.073	0.337	0.607	0.862	1.109	1.371	1.595	1.722	1.841	1.952	1.922	1.88	1.814	1.679	1.503	1.313	1.096	0.872	0.664	0.472	0.3	0.152	0.052
THR A401	2mFo-DFc	324.8	1.126	0.913	0.706	0.509	0.326	0.161	0.039	-0.047	-0.121	-0.187	-0.252	-0.307	-0.347	-0.389	-0.418	-0.432	-0.434	-0.422	-0.396	-0.353	-0.297	-0.232	-0.159	-0.077	0.02	0.125	0.232	0.341	0.445	0.549	0.66	0.778	0.848	0.928	1.021	1.065	1.086	1.116	1.13	1.08	1.042	1.015	1	0.971	0.948	0.939	0.945
VAL A402	2mFo-DFc	167.7	-0.522	-0.642	-0.756	-0.855	-0.938	-1.005	-1.053	-1.073	-1.075	-1.066	-1.048	-1.025	-0.998	-0.953	-0.91	-0.829	-0.738	-0.63	-0.531	-0.404	-0.27	-0.138	0.012	0.189	0.384	0.593	0.819	1.067	1.316	1.532	1.754	1.933	1.969	1.986	1.987	1.96	1.812	1.583	1.334	1.089	0.829	0.589	0.366	0.175	0.027	-0.086	-0.164
GLN A403	2mFo-DFc	288.6	-0.621	-0.711	-0.752	-0.757	-0.735	-0.702	-0.65	-0.564	-0.474	-0.377	-0.268	-0.17	-0.085	0.006	0.106	0.153	0.19	0.229	0.269	0.273	0.248	0.221	0.192	0.155	0.106	0.058	0.013	-0.036	-0.071	-0.102	-0.127	-0.146	-0.168	-0.168	-0.127	-0.083	-0.039	0.017	0.083	0.147	0.213	0.289	0.374	0.464	0.548	0.648	0.766
LYS A404	2mFo-DFc	164.2	-0.252	-0.287	-0.318	-0.351	-0.383	-0.414	-0.432	-0.437	-0.434	-0.422	-0.403	-0.359	-0.318	-0.266	-0.209	-0.148	-0.081	-0.021	0.048	0.121	0.19	0.262	0.351	0.448	0.54	0.646	0.766	0.868	0.975	1.087	1.186	1.244	1.297	1.347	1.362	1.34	1.318	1.293	1.197	1.064	0.94	0.826	0.707	0.542	0.391	0.255	0.13
VAL A405	2mFo-DFc	186.3	-0.116	-0.193	-0.252	-0.299	-0.336	-0.363	-0.363	-0.361	-0.352	-0.319	-0.272	-0.23	-0.192	-0.155	-0.11	-0.068	-0.027	0.019	0.06	0.09	0.127	0.18	0.249	0.286	0.337	0.41	0.523	0.638	0.765	0.894	1.018	1.139	1.25	1.373	1.457	1.528	1.617	1.674	1.672	1.695	1.678	1.566	1.478	1.416	1.315	1.226	1.156
ILE A406	2mFo-DFc	293.4	-0.312	-0.487	-0.626	-0.744	-0.852	-0.908	-0.939	-0.95	-0.949	-0.938	-0.924	-0.912	-0.9	-0.846	-0.799	-0.753	-0.699	-0.598	-0.496	-0.389	-0.255	-0.099	0.075	0.253	0.435	0.641	0.868	1.035	1.194	1.367	1.551	1.658	1.678	1.708	1.747	1.717	1.634	1.561	1.499	1.375	1.255	1.121	1.005	0.9	0.817	0.73	0.651
HIS A407	2mFo-DFc	285.1	0.162	0.047	-0.052	-0.137	-0.222	-0.298	-0.363	-0.421	-0.475	-0.529	-0.576	-0.617	-0.652	-0.675	-0.673	-0.655	-0.63	-0.597	-0.568	-0.529	-0.487	-0.463	-0.447	-0.429	-0.419	-0.419	-0.415	-0.383	-0.341	-0.294	-0.24	-0.155	-0.054	0.051	0.166	0.295	0.433	0.554	0.668	0.799	0.951	1.069	1.156	1.275	1.426	1.588	1.707
THR A408	2mFo-DFc	90.6	0.551	0.485	0.438	0.425	0.468	0.539	0.638	0.765	0.914	1.078	1.25	1.409	1.589	1.794	1.98	2.058	2.139	2.224	2.303	2.265	2.153	2.044	1.924	1.748	1.573	1.401	1.232	1.079	0.941	0.802	0.685	0.593	0.519	0.449	0.392	0.346	0.309	0.28	0.259	0.246	0.239	0.24	0.242	0.241	0.243	0.249	0.258
GLU A409	2mFo-DFc	203.8	0.488	0.52	0.546	0.569	0.575	0.555	0.525	0.487	0.446	0.403	0.344	0.283	0.229	0.169	0.109	0.062	0.012	-0.035	-0.07	-0.098	-0.123	-0.136	-0.14	-0.136	-0.119	-0.09	-0.052	-0.005	0.054	0.109	0.169	0.231	0.288	0.343	0.4	0.458	0.524	0.59	0.646	0.697	0.748	0.797	0.835	0.839	0.816	0.772	0.716
ASP A410	2mFo-DFc	304.5	0.139	0.018	-0.13	-0.264	-0.385	-0.507	-0.624	-0.723	-0.793	-0.842	-0.884	-0.914	-0.903	-0.891	-0.881	-0.853	-0.809	-0.775	-0.751	-0.737	-0.723	-0.713	-0.708	-0.726	-0.746	-0.763	-0.807	-0.848	-0.881	-0.929	-0.97	-1.003	-1.029	-1.036	-1.042	-1.053	-1.056	-1.053	-1.035	-1.023	-1.014	-0.99	-0.956	-0.914	-0.844	-0.735	-0.606
TYR A411	2mFo-DFc	56.1	1.276	1.623	1.969	2.312	2.576	2.79	2.976	3.116	3.184	3.251	3.22	3.181	3.141	3.033	2.745	2.474	2.219	1.95	1.65	1.31	0.953	0.621	0.336	0.08	-0.158	-0.39	-0.581	-0.717	-0.834	-0.942	-1.034	-1.079	-1.107	-1.121	-1.109	-1.084	-1.044	-0.997	-0.945	-0.89	-0.852	-0.821	-0.788	-0.756	-0.727	-0.701	-0.687
ARG A412	2mFo-DFc	304.4	0.971	0.807	0.652	0.508	0.374	0.255	0.172	0.103	0.042	-0.01	-0.041	-0.072	-0.109	-0.146	-0.184	-0.219	-0.256	-0.294	-0.331	-0.378	-0.414	-0.434	-0.453	-0.46	-0.455	-0.44	-0.427	-0.404	-0.37	-0.355	-0.358	-0.356	-0.347	-0.38	-0.412	-0.431	-0.459	-0.485	-0.494	-0.49	-0.477	-0.445	-0.395	-0.341	-0.276	-0.193	-0.09
LEU A413	2mFo-DFc	168.3	-0.527	-0.539	-0.54	-0.553	-0.589	-0.61	-0.62	-0.627	-0.65	-0.69	-0.729	-0.732	-0.74	-0.754	-0.774	-0.777	-0.75	-0.721	-0.671	-0.528	-0.367	-0.182	0.079	0.379	0.715	1.068	1.443	1.827	2.192	2.489	2.794	3.104	3.401	3.527	3.593	3.551	3.494	3.423	3.227	2.913	2.561	2.214	1.873	1.471	1.075	0.715	0.392
ARG A414	2mFo-DFc	278	-1.044	-1.102	-1.145	-1.174	-1.165	-1.15	-1.133	-1.118	-1.104	-1.088	-1.078	-1.071	-1.059	-1.031	-1.008	-0.978	-0.939	-0.89	-0.849	-0.801	-0.747	-0.689	-0.652	-0.628	-0.609	-0.6	-0.613	-0.611	-0.607	-0.611	-0.625	-0.641	-0.626	-0.614	-0.603	-0.591	-0.572	-0.524	-0.464	-0.411	-0.328	-0.214	-0.098	0.042	0.219	0.439	0.649
LEU A415	2mFo-DFc	302.9	0.662	0.447	0.246	0.058	-0.118	-0.278	-0.405	-0.497	-0.577	-0.645	-0.683	-0.677	-0.675	-0.673	-0.662	-0.642	-0.615	-0.589	-0.573	-0.551	-0.526	-0.533	-0.536	-0.53	-0.514	-0.519	-0.513	-0.497	-0.471	-0.46	-0.443	-0.413	-0.396	-0.399	-0.391	-0.38	-0.411	-0.435	-0.45	-0.486	-0.522	-0.552	-0.576	-0.548	-0.495	-0.421	-0.301
ILE A416	2mFo-DFc	293.9	-0.903	-1.01	-1.045	-1.05	-1.046	-1.024	-0.987	-0.96	-0.931	-0.9	-0.87	-0.823	-0.779	-0.743	-0.706	-0.668	-0.567	-0.469	-0.371	-0.209	-0.001	0.216	0.454	0.723	1.011	1.29	1.55	1.831	2.086	2.237	2.368	2.491	2.492	2.456	2.386	2.241	2.021	1.78	1.508	1.243	1.012	0.809	0.636	0.48	0.369	0.32	0.309
SER A417	2mFo-DFc	191.1	-0.169	-0.144	-0.115	-0.083	-0.06	-0.037	-0.011	0.009	0.029	0.05	0.06	0.061	0.07	0.083	0.067	0.06	0.07	0.067	0.077	0.112	0.169	0.22	0.284	0.359	0.459	0.568	0.686	0.795	0.883	0.974	1.053	1.147	1.198	1.243	1.233	1.239	1.264	1.294	1.257	1.197	1.13	1.081	1.048	0.989	0.88	0.78	0.7
LEU A418	2mFo-DFc	278.8	0.099	-0.053	-0.18	-0.277	-0.342	-0.383	-0.438	-0.479	-0.509	-0.542	-0.6	-0.65	-0.673	-0.706	-0.747	-0.786	-0.821	-0.842	-0.817	-0.786	-0.751	-0.71	-0.659	-0.58	-0.495	-0.41	-0.352	-0.33	-0.312	-0.293	-0.297	-0.307	-0.329	-0.369	-0.388	-0.392	-0.389	-0.381	-0.344	-0.3	-0.218	-0.122	-0.007	0.148	0.331	0.536	0.761
LYS A419	2mFo-DFc	197.2	-0.296	-0.329	-0.376	-0.428	-0.464	-0.495	-0.526	-0.556	-0.587	-0.602	-0.618	-0.631	-0.626	-0.619	-0.615	-0.609	-0.607	-0.601	-0.588	-0.573	-0.56	-0.533	-0.496	-0.452	-0.415	-0.367	-0.314	-0.259	-0.201	-0.132	-0.052	0.024	0.09	0.15	0.207	0.269	0.318	0.359	0.394	0.42	0.443	0.45	0.438	0.42	0.392	0.366	0.323
SER A420	2mFo-DFc	99.9	-0.526	-0.475	-0.433	-0.377	-0.32	-0.252	-0.178	-0.105	-0.055	0.011	0.099	0.194	0.267	0.36	0.467	0.558	0.63	0.706	0.771	0.798	0.813	0.824	0.817	0.766	0.727	0.702	0.661	0.613	0.581	0.551	0.521	0.498	0.489	0.49	0.478	0.475	0.47	0.474	0.478	0.482	0.49	0.485	0.486	0.49	0.48	0.451	0.42
THR A422	2mFo-DFc	49.3	0.377	0.441	0.498	0.563	0.632	0.659	0.69	0.725	0.712	0.688	0.654	0.612	0.548	0.492	0.446	0.41	0.384	0.355	0.34	0.34	0.351	0.36	0.371	0.391	0.42	0.453	0.473	0.499	0.531	0.567	0.594	0.6	0.608	0.619	0.624	0.626	0.63	0.632	0.624	0.617	0.609	0.59	0.57	0.55	0.517	0.473	0.431
GLU A423	2mFo-DFc	251.4	-0.036	-0.099	-0.171	-0.25	-0.331	-0.413	-0.489	-0.555	-0.613	-0.661	-0.69	-0.699	-0.682	-0.649	-0.595	-0.536	-0.473	-0.423	-0.387	-0.366	-0.355	-0.348	-0.341	-0.334	-0.324	-0.306	-0.278	-0.238	-0.162	-0.066	0.039	0.158	0.282	0.419	0.564	0.716	0.858	0.971	1.079	1.187	1.287	1.347	1.366	1.383	1.399	1.404	1.355
GLU A424	2mFo-DFc	175.7	-0.452	-0.45	-0.451	-0.447	-0.444	-0.439	-0.43	-0.412	-0.386	-0.35	-0.306	-0.255	-0.195	-0.125	-0.052	0.024	0.102	0.162	0.212	0.258	0.304	0.35	0.395	0.429	0.461	0.502	0.554	0.596	0.655	0.728	0.791	0.81	0.832	0.866	0.886	0.872	0.86	0.834	0.772	0.701	0.636	0.571	0.48	0.388	0.296	0.204	0.127
ARG A425	2mFo-DFc	299.8	0.769	0.575	0.399	0.239	0.095	-0.028	-0.128	-0.207	-0.258	-0.289	-0.301	-0.3	-0.297	-0.286	-0.268	-0.246	-0.259	-0.285	-0.305	-0.329	-0.371	-0.401	-0.419	-0.454	-0.484	-0.506	-0.525	-0.519	-0.509	-0.494	-0.467	-0.436	-0.399	-0.356	-0.312	-0.275	-0.217	-0.18	-0.134	-0.085	-0.038	-0.008	0.018	0.052	0.089	0.135	0.218
LEU A427	2mFo-DFc	169.5	-0.843	-0.856	-0.854	-0.833	-0.818	-0.796	-0.769	-0.76	-0.756	-0.747	-0.725	-0.694	-0.66	-0.623	-0.578	-0.5	-0.407	-0.292	-0.141	0.073	0.309	0.568	0.832	1.114	1.411	1.718	1.98	2.221	2.466	2.645	2.75	2.796	2.859	2.875	2.86	2.866	2.832	2.686	2.55	2.421	2.25	2.038	1.819	1.589	1.309	1.027	0.749
LYS A428	2mFo-DFc	295.4	-0.841	-0.993	-1.113	-1.21	-1.287	-1.339	-1.381	-1.426	-1.454	-1.475	-1.507	-1.528	-1.526	-1.52	-1.518	-1.517	-1.513	-1.494	-1.459	-1.417	-1.366	-1.302	-1.224	-1.141	-1.055	-0.956	-0.86	-0.795	-0.73	-0.67	-0.649	-0.655	-0.668	-0.689	-0.712	-0.714	-0.711	-0.702	-0.68	-0.629	-0.561	-0.47	-0.328	-0.169	0.008	0.227	0.464
HIS A429	2mFo-DFc	180.2	-1.056	-1.106	-1.14	-1.162	-1.176	-1.176	-1.162	-1.153	-1.15	-1.127	-1.102	-1.086	-1.076	-1.059	-1.032	-0.988	-0.911	-0.797	-0.675	-0.503	-0.254	0.012	0.317	0.727	1.154	1.59	2.05	2.511	2.925	3.241	3.527	3.766	3.905	3.966	4.015	4.003	3.874	3.742	3.575	3.283	2.983	2.673	2.279	1.887	1.495	1.106	0.733
TYR A430	2mFo-DFc	289.1	-0.113	-0.346	-0.547	-0.657	-0.714	-0.748	-0.74	-0.706	-0.67	-0.64	-0.622	-0.615	-0.62	-0.633	-0.661	-0.703	-0.757	-0.796	-0.823	-0.842	-0.849	-0.838	-0.814	-0.783	-0.759	-0.725	-0.681	-0.683	-0.653	-0.62	-0.603	-0.611	-0.622	-0.612	-0.597	-0.576	-0.539	-0.472	-0.389	-0.285	-0.131	0.046	0.248	0.51	0.792	1.093	1.429
TRP A431	2mFo-DFc	180.1	-0.524	-0.45	-0.411	-0.367	-0.331	-0.313	-0.297	-0.288	-0.295	-0.322	-0.362	-0.407	-0.467	-0.521	-0.569	-0.6	-0.628	-0.648	-0.614	-0.556	-0.477	-0.332	-0.151	0.057	0.307	0.591	0.906	1.25	1.596	1.948	2.306	2.588	2.824	3.037	3.209	3.177	3.106	3.018	2.755	2.455	2.155	1.811	1.439	1.096	0.778	0.504	0.257
PHE A432	2mFo-DFc	184	-0.685	-0.638	-0.576	-0.55	-0.51	-0.458	-0.459	-0.456	-0.449	-0.456	-0.477	-0.501	-0.527	-0.551	-0.556	-0.552	-0.536	-0.503	-0.419	-0.292	-0.117	0.095	0.347	0.642	0.966	1.263	1.592	1.954	2.348	2.678	2.946	3.163	3.39	3.627	3.866	4.014	4.155	4.264	4.201	4.086	3.947	3.67	3.324	2.971	2.561	2.1	1.66
THR A433	2mFo-DFc	57	1.237	1.342	1.499	1.661	1.859	2.002	2.173	2.332	2.494	2.525	2.557	2.56	2.467	2.336	2.155	1.922	1.65	1.399	1.164	0.905	0.677	0.482	0.327	0.194	0.074	-0.015	-0.038	-0.043	-0.049	-0.059	-0.062	-0.048	-0.038	-0.061	-0.089	-0.121	-0.168	-0.237	-0.308	-0.371	-0.43	-0.471	-0.481	-0.466	-0.411	-0.331	-0.225
SER A434	2mFo-DFc	287.5	-0.132	-0.181	-0.208	-0.248	-0.271	-0.277	-0.268	-0.275	-0.277	-0.272	-0.262	-0.262	-0.265	-0.289	-0.316	-0.334	-0.341	-0.354	-0.365	-0.367	-0.357	-0.352	-0.326	-0.287	-0.244	-0.232	-0.225	-0.214	-0.217	-0.243	-0.259	-0.272	-0.295	-0.319	-0.34	-0.358	-0.342	-0.307	-0.269	-0.227	-0.172	-0.08	0.024	0.145	0.282	0.421	0.588
TRP A435	2mFo-DFc	183.8	-0.824	-0.837	-0.869	-0.912	-0.964	-1.024	-1.08	-1.127	-1.169	-1.207	-1.238	-1.264	-1.289	-1.269	-1.248	-1.205	-1.161	-1.114	-1.005	-0.846	-0.657	-0.438	-0.153	0.154	0.494	0.849	1.224	1.625	2.03	2.361	2.617	2.858	3.072	3.169	3.243	3.297	3.285	3.179	3.017	2.824	2.619	2.355	2.082	1.796	1.471	1.136	0.789
PRO A436	2mFo-DFc	29.2	1.765	2.024	2.231	2.346	2.374	2.377	2.22	2.059	1.88	1.594	1.322	1.045	0.756	0.491	0.267	0.08	-0.1	-0.235	-0.297	-0.345	-0.384	-0.399	-0.36	-0.317	-0.296	-0.279	-0.26	-0.278	-0.317	-0.342	-0.395	-0.469	-0.544	-0.621	-0.696	-0.756	-0.807	-0.841	-0.847	-0.859	-0.871	-0.878	-0.89	-0.907	-0.903	-0.902	-0.902
ASP A437	2mFo-DFc	170	-0.188	-0.219	-0.244	-0.257	-0.269	-0.281	-0.287	-0.279	-0.264	-0.245	-0.219	-0.195	-0.188	-0.176	-0.159	-0.14	-0.116	-0.078	-0.025	0.039	0.107	0.195	0.318	0.451	0.592	0.74	0.908	1.052	1.195	1.339	1.475	1.571	1.64	1.655	1.649	1.609	1.566	1.486	1.38	1.26	1.146	1.04	0.931	0.834	0.753	0.69	0.645
GLN A438	2mFo-DFc	275.2	0.082	0.04	-0.003	-0.031	-0.065	-0.106	-0.154	-0.19	-0.235	-0.283	-0.336	-0.394	-0.453	-0.51	-0.565	-0.616	-0.665	-0.709	-0.746	-0.778	-0.806	-0.83	-0.848	-0.842	-0.829	-0.812	-0.791	-0.76	-0.723	-0.676	-0.631	-0.596	-0.556	-0.521	-0.513	-0.498	-0.474	-0.474	-0.462	-0.437	-0.405	-0.37	-0.326	-0.269	-0.204	-0.129	-0.049
LYS A439	2mFo-DFc	276.7	-0.592	-0.692	-0.769	-0.837	-0.895	-0.951	-0.996	-1.031	-1.046	-1.05	-1.051	-1.031	-0.98	-0.937	-0.906	-0.875	-0.848	-0.818	-0.803	-0.8	-0.797	-0.786	-0.772	-0.756	-0.742	-0.722	-0.713	-0.74	-0.754	-0.755	-0.816	-0.869	-0.913	-0.951	-0.984	-0.988	-0.983	-0.971	-0.916	-0.836	-0.744	-0.624	-0.461	-0.277	-0.069	0.165	0.428
THR A440	2mFo-DFc	51	1.379	1.535	1.723	1.943	2.151	2.297	2.442	2.577	2.612	2.654	2.701	2.722	2.648	2.48	2.327	2.196	2.068	1.889	1.714	1.565	1.387	1.208	1.041	0.875	0.704	0.542	0.392	0.279	0.175	0.079	-0.005	-0.043	-0.079	-0.112	-0.145	-0.176	-0.197	-0.208	-0.209	-0.194	-0.161	-0.123	-0.06	0.027	0.133	0.251	0.389
PRO A441	2mFo-DFc	336.9	2.174	1.936	1.684	1.345	1.014	0.696	0.425	0.185	-0.042	-0.247	-0.429	-0.519	-0.593	-0.653	-0.702	-0.737	-0.758	-0.777	-0.789	-0.792	-0.807	-0.822	-0.833	-0.82	-0.822	-0.836	-0.864	-0.867	-0.865	-0.87	-0.881	-0.882	-0.879	-0.869	-0.855	-0.827	-0.787	-0.748	-0.702	-0.647	-0.599	-0.561	-0.512	-0.474	-0.458	-0.46	-0.472
ASP A442	2mFo-DFc	57	1.1	1.266	1.444	1.635	1.838	2.05	2.255	2.423	2.594	2.735	2.772	2.794	2.802	2.777	2.677	2.517	2.346	2.167	1.966	1.688	1.396	1.118	0.858	0.617	0.396	0.2	0.021	-0.132	-0.259	-0.345	-0.411	-0.463	-0.503	-0.532	-0.55	-0.563	-0.575	-0.583	-0.577	-0.56	-0.534	-0.502	-0.458	-0.4	-0.34	-0.286	-0.218
ARG A443	2mFo-DFc	314.4	0.309	0.148	-0.02	-0.17	-0.304	-0.433	-0.547	-0.647	-0.721	-0.782	-0.828	-0.851	-0.852	-0.849	-0.841	-0.83	-0.798	-0.76	-0.727	-0.703	-0.67	-0.634	-0.586	-0.541	-0.481	-0.41	-0.346	-0.299	-0.262	-0.238	-0.243	-0.245	-0.264	-0.302	-0.353	-0.405	-0.463	-0.524	-0.587	-0.651	-0.702	-0.738	-0.729	-0.688	-0.616	-0.471	-0.275
PRO A445	2mFo-DFc	328.1	1.303	1.057	0.831	0.632	0.462	0.313	0.199	0.137	0.086	0.037	0.004	0.004	0.007	-0.028	-0.052	-0.064	-0.118	-0.156	-0.182	-0.231	-0.267	-0.295	-0.332	-0.369	-0.409	-0.442	-0.478	-0.529	-0.59	-0.626	-0.673	-0.725	-0.775	-0.826	-0.866	-0.887	-0.894	-0.88	-0.84	-0.785	-0.717	-0.635	-0.547	-0.458	-0.351	-0.246	-0.145
PRO A446	2mFo-DFc	339	1.679	1.364	1.024	0.699	0.377	0.064	-0.214	-0.442	-0.603	-0.73	-0.826	-0.835	-0.846	-0.855	-0.853	-0.833	-0.823	-0.809	-0.794	-0.78	-0.759	-0.73	-0.71	-0.687	-0.662	-0.66	-0.674	-0.674	-0.659	-0.673	-0.679	-0.677	-0.682	-0.704	-0.725	-0.734	-0.727	-0.753	-0.783	-0.791	-0.792	-0.799	-0.792	-0.776	-0.757	-0.743	-0.735
LEU A447	2mFo-DFc	179.7	-0.876	-0.869	-0.843	-0.803	-0.765	-0.715	-0.662	-0.609	-0.553	-0.49	-0.422	-0.348	-0.269	-0.222	-0.178	-0.123	-0.085	-0.059	-0.017	0.032	0.08	0.148	0.256	0.386	0.546	0.735	0.955	1.205	1.481	1.783	2.113	2.395	2.644	2.877	3.054	3.135	3.206	3.245	3.154	3.042	2.906	2.696	2.356	1.994	1.624	1.259	0.916
LEU A448	2mFo-DFc	197	-0.657	-0.708	-0.761	-0.809	-0.853	-0.894	-0.907	-0.905	-0.892	-0.879	-0.859	-0.828	-0.801	-0.773	-0.742	-0.725	-0.696	-0.666	-0.655	-0.652	-0.647	-0.635	-0.569	-0.467	-0.34	-0.185	0.011	0.25	0.526	0.828	1.116	1.422	1.764	2.121	2.401	2.625	2.86	3.105	3.242	3.277	3.312	3.303	3.134	2.965	2.776	2.446	2.127
HIS A449	2mFo-DFc	183.2	-0.121	-0.207	-0.275	-0.323	-0.373	-0.412	-0.43	-0.427	-0.428	-0.431	-0.42	-0.399	-0.349	-0.289	-0.251	-0.22	-0.204	-0.196	-0.207	-0.199	-0.175	-0.14	-0.089	-0.013	0.099	0.226	0.366	0.53	0.7	0.872	1.05	1.166	1.235	1.286	1.32	1.317	1.258	1.185	1.088	0.918	0.74	0.567	0.402	0.252	0.116	0	-0.089
LEU A450	2mFo-DFc	180.9	-1.012	-1.014	-1	-0.983	-0.947	-0.938	-0.932	-0.908	-0.914	-0.958	-0.987	-1.027	-1.093	-1.145	-1.186	-1.223	-1.224	-1.211	-1.169	-1.106	-0.995	-0.847	-0.663	-0.435	-0.159	0.171	0.53	0.905	1.258	1.618	2.003	2.414	2.762	3.017	3.217	3.412	3.517	3.598	3.517	3.357	3.17	2.923	2.48	2.033	1.585	1.101	0.628
VAL A451	2mFo-DFc	165.2	-0.743	-0.855	-0.895	-0.899	-0.896	-0.89	-0.899	-0.887	-0.873	-0.859	-0.82	-0.718	-0.616	-0.523	-0.416	-0.298	-0.132	0.049	0.198	0.351	0.53	0.73	0.955	1.18	1.43	1.713	1.958	2.203	2.475	2.675	2.782	2.895	2.968	2.878	2.757	2.64	2.473	2.232	1.93	1.656	1.428	1.218	1	0.849	0.765	0.75	0.816
ARG A452	2mFo-DFc	297.4	-0.327	-0.392	-0.448	-0.507	-0.575	-0.622	-0.663	-0.697	-0.73	-0.763	-0.782	-0.797	-0.815	-0.81	-0.81	-0.818	-0.813	-0.826	-0.842	-0.853	-0.862	-0.872	-0.882	-0.889	-0.849	-0.799	-0.747	-0.699	-0.633	-0.546	-0.464	-0.428	-0.38	-0.32	-0.275	-0.228	-0.187	-0.182	-0.145	-0.114	-0.065	0.012	0.162	0.301	0.494	0.686	0.867
GLU A453	2mFo-DFc	173.6	-0.476	-0.46	-0.458	-0.48	-0.493	-0.505	-0.523	-0.554	-0.565	-0.556	-0.565	-0.597	-0.583	-0.541	-0.49	-0.463	-0.433	-0.386	-0.326	-0.261	-0.191	-0.094	0.024	0.166	0.32	0.498	0.686	0.862	1.021	1.196	1.386	1.529	1.647	1.721	1.802	1.883	1.959	1.943	1.914	1.887	1.85	1.745	1.641	1.517	1.364	1.181	1.003
VAL A454	2mFo-DFc	167.6	-0.622	-0.741	-0.853	-0.886	-0.905	-0.919	-0.93	-0.943	-0.956	-0.96	-0.954	-0.98	-0.981	-0.954	-0.937	-0.896	-0.822	-0.736	-0.629	-0.49	-0.328	-0.143	0.103	0.426	0.79	1.182	1.59	1.945	2.251	2.568	2.734	2.833	2.939	2.925	2.779	2.64	2.474	2.192	1.919	1.634	1.364	1.113	0.892	0.729	0.624	0.592	0.622
GLU A455	2mFo-DFc	263.8	-0.183	-0.217	-0.247	-0.246	-0.248	-0.246	-0.223	-0.238	-0.274	-0.29	-0.313	-0.358	-0.39	-0.412	-0.454	-0.461	-0.495	-0.542	-0.59	-0.638	-0.653	-0.66	-0.658	-0.642	-0.604	-0.545	-0.471	-0.411	-0.333	-0.242	-0.195	-0.153	-0.107	-0.068	-0.066	-0.064	-0.062	-0.058	-0.037	-0.01	0.023	0.092	0.178	0.278	0.404	0.547	0.7
GLU A456	2mFo-DFc	286.4	-0.694	-0.745	-0.773	-0.797	-0.829	-0.853	-0.875	-0.894	-0.908	-0.927	-0.949	-0.936	-0.914	-0.885	-0.846	-0.815	-0.768	-0.698	-0.648	-0.587	-0.508	-0.455	-0.399	-0.336	-0.283	-0.238	-0.196	-0.143	-0.08	-0.023	0.029	0.045	0.059	0.088	0.111	0.118	0.135	0.147	0.148	0.152	0.181	0.231	0.275	0.311	0.366	0.415	0.501
GLN A459	2mFo-DFc	288.1	-0.982	-1.004	-0.993	-0.96	-0.916	-0.864	-0.791	-0.697	-0.643	-0.576	-0.492	-0.47	-0.444	-0.406	-0.419	-0.435	-0.448	-0.474	-0.51	-0.55	-0.596	-0.628	-0.646	-0.657	-0.655	-0.634	-0.625	-0.608	-0.589	-0.576	-0.561	-0.549	-0.558	-0.594	-0.632	-0.671	-0.679	-0.653	-0.629	-0.601	-0.531	-0.405	-0.275	-0.127	0.083	0.308	0.55
GLN A460	2mFo-DFc	287.3	-0.627	-0.678	-0.69	-0.697	-0.689	-0.674	-0.648	-0.632	-0.611	-0.576	-0.522	-0.472	-0.424	-0.375	-0.328	-0.283	-0.241	-0.204	-0.181	-0.194	-0.198	-0.191	-0.225	-0.241	-0.235	-0.249	-0.247	-0.229	-0.213	-0.194	-0.17	-0.14	-0.078	-0.018	0.041	0.08	0.116	0.172	0.231	0.299	0.358	0.398	0.441	0.5	0.574	0.641	0.709
GLU A461	2mFo-DFc	298.7	-0.575	-0.68	-0.716	-0.771	-0.807	-0.823	-0.834	-0.826	-0.807	-0.775	-0.79	-0.792	-0.773	-0.77	-0.774	-0.76	-0.734	-0.707	-0.665	-0.628	-0.633	-0.627	-0.612	-0.598	-0.578	-0.55	-0.571	-0.608	-0.627	-0.628	-0.667	-0.691	-0.702	-0.704	-0.699	-0.681	-0.618	-0.471	-0.303	-0.126	0.082	0.31	0.637	0.966	1.27	1.567	1.857
PRO A463	2mFo-DFc	353.1	2.618	2.488	2.253	1.989	1.734	1.488	1.206	0.924	0.673	0.451	0.257	0.072	-0.092	-0.232	-0.325	-0.423	-0.53	-0.626	-0.68	-0.715	-0.759	-0.787	-0.798	-0.791	-0.779	-0.76	-0.724	-0.669	-0.629	-0.576	-0.507	-0.454	-0.414	-0.364	-0.302	-0.268	-0.226	-0.196	-0.163	-0.141	-0.119	-0.13	-0.164	-0.194	-0.216	-0.28	-0.326
HIS A464	2mFo-DFc	308.9	0.222	0.083	-0.039	-0.143	-0.209	-0.246	-0.268	-0.264	-0.235	-0.201	-0.163	-0.112	-0.07	-0.037	-0.012	0.012	0.018	0.001	-0.023	-0.05	-0.105	-0.174	-0.249	-0.322	-0.397	-0.469	-0.535	-0.592	-0.633	-0.668	-0.699	-0.718	-0.714	-0.692	-0.665	-0.635	-0.6	-0.562	-0.522	-0.481	-0.469	-0.45	-0.42	-0.408	-0.383	-0.336	-0.264
CYS A465	2mFo-DFc	190.6	-0.736	-0.753	-0.778	-0.796	-0.829	-0.847	-0.832	-0.79	-0.75	-0.711	-0.682	-0.673	-0.685	-0.71	-0.765	-0.835	-0.919	-1.01	-1.04	-1.041	-1.027	-0.968	-0.852	-0.678	-0.42	-0.067	0.443	1.038	1.657	2.377	3.201	4.086	4.821	5.462	6.009	6.405	6.821	6.976	6.892	6.663	6.04	5.351	4.685	3.808	2.963	2.082	1.316
PRO A467	2mFo-DFc	337.2	1.96	1.582	1.219	0.875	0.58	0.313	0.074	-0.119	-0.267	-0.382	-0.412	-0.399	-0.352	-0.296	-0.295	-0.274	-0.235	-0.183	-0.223	-0.25	-0.257	-0.264	-0.298	-0.321	-0.333	-0.343	-0.356	-0.356	-0.339	-0.346	-0.339	-0.323	-0.325	-0.345	-0.348	-0.334	-0.368	-0.388	-0.393	-0.447	-0.521	-0.579	-0.626	-0.694	-0.79	-0.863	-0.926
ILE A468	2mFo-DFc	292.2	-0.833	-0.907	-0.943	-0.95	-0.943	-0.927	-0.904	-0.878	-0.856	-0.84	-0.831	-0.82	-0.806	-0.799	-0.777	-0.746	-0.689	-0.591	-0.462	-0.288	-0.073	0.187	0.497	0.767	1.056	1.376	1.721	2.024	2.182	2.351	2.463	2.534	2.609	2.623	2.429	2.26	2.084	1.774	1.497	1.23	0.934	0.666	0.452	0.307	0.188	0.122	0.187
ILE A469	2mFo-DFc	285.3	-0.48	-0.557	-0.611	-0.613	-0.604	-0.587	-0.537	-0.479	-0.434	-0.401	-0.359	-0.323	-0.301	-0.289	-0.257	-0.218	-0.168	-0.058	0.08	0.251	0.473	0.731	1.02	1.309	1.629	1.98	2.256	2.51	2.778	3.059	3.197	3.23	3.282	3.244	3.072	2.922	2.713	2.41	2.113	1.797	1.482	1.199	0.988	0.898	0.853	0.852	0.923
VAL A470	2mFo-DFc	188.9	0.386	0.133	-0.077	-0.236	-0.351	-0.424	-0.463	-0.487	-0.519	-0.546	-0.591	-0.67	-0.763	-0.871	-0.958	-1.036	-1.126	-1.219	-1.204	-1.152	-1.1	-1.033	-0.895	-0.746	-0.572	-0.327	-0.057	0.239	0.554	0.895	1.262	1.554	1.832	2.105	2.36	2.501	2.524	2.54	2.551	2.4	2.216	2.037	1.742	1.452	1.191	0.947	0.746
HIS A471	2mFo-DFc	70.2	-0.276	-0.026	0.294	0.652	1.032	1.379	1.728	2.089	2.454	2.747	2.966	3.162	3.328	3.449	3.47	3.434	3.368	3.208	3.002	2.781	2.465	2.104	1.736	1.332	0.921	0.532	0.188	-0.093	-0.339	-0.541	-0.697	-0.775	-0.835	-0.881	-0.916	-0.937	-0.943	-0.944	-0.935	-0.904	-0.837	-0.731	-0.608	-0.476	-0.303	-0.128	0.006
CYS A472	2mFo-DFc	172.6	-0.185	-0.039	0.12	0.267	0.393	0.469	0.536	0.551	0.475	0.335	0.215	0.099	-0.054	-0.174	-0.242	-0.324	-0.387	-0.387	-0.359	-0.321	-0.288	-0.124	0.08	0.291	0.601	0.976	1.404	1.866	2.377	2.894	3.31	3.641	3.933	4.112	4.083	3.911	3.679	3.247	2.68	2.175	1.713	1.321	0.954	0.757	0.65	0.56	0.468
SER A473	2mFo-DFc	185.9	0.057	0.053	0.038	0.016	0.021	0.064	0.111	0.166	0.219	0.261	0.315	0.386	0.44	0.48	0.534	0.585	0.642	0.653	0.652	0.665	0.683	0.698	0.721	0.753	0.805	0.879	0.962	1.064	1.19	1.328	1.454	1.598	1.758	1.86	1.948	2.037	2.127	2.102	2.028	1.957	1.832	1.704	1.495	1.312	1.157	0.982	0.795
ILE A476	2mFo-DFc	57.4	0.828	0.941	1.094	1.28	1.509	1.778	2.015	2.191	2.351	2.51	2.666	2.698	2.598	2.499	2.404	2.155	1.902	1.666	1.368	1.063	0.779	0.52	0.279	0.052	-0.143	-0.282	-0.414	-0.537	-0.648	-0.658	-0.697	-0.733	-0.76	-0.781	-0.819	-0.836	-0.829	-0.807	-0.768	-0.703	-0.612	-0.521	-0.433	-0.294	-0.106	0.095	0.301
ARG A478	2mFo-DFc	302.3	-0.22	-0.359	-0.471	-0.562	-0.632	-0.674	-0.677	-0.64	-0.62	-0.587	-0.538	-0.533	-0.52	-0.492	-0.502	-0.507	-0.496	-0.492	-0.494	-0.482	-0.452	-0.397	-0.307	-0.291	-0.287	-0.264	-0.221	-0.227	-0.282	-0.345	-0.391	-0.485	-0.577	-0.664	-0.754	-0.856	-0.92	-0.981	-1.042	-1.077	-1.031	-0.975	-0.912	-0.802	-0.651	-0.478	-0.273
THR A479	2mFo-DFc	297.4	0.03	-0.103	-0.212	-0.277	-0.317	-0.343	-0.359	-0.386	-0.401	-0.425	-0.424	-0.417	-0.421	-0.43	-0.413	-0.39	-0.369	-0.358	-0.328	-0.288	-0.238	-0.155	-0.031	0.121	0.308	0.535	0.799	1.079	1.355	1.66	1.989	2.233	2.491	2.646	2.777	2.766	2.737	2.669	2.472	2.296	2.12	1.906	1.637	1.437	1.31	1.244	1.197
CYS A481	2mFo-DFc	286.9	-1.09	-1.071	-1.028	-0.978	-0.903	-0.818	-0.731	-0.7	-0.686	-0.74	-0.849	-0.954	-1.061	-1.179	-1.298	-1.42	-1.489	-1.51	-1.514	-1.516	-1.501	-1.468	-1.416	-1.366	-1.297	-1.201	-1.121	-1.022	-0.896	-0.795	-0.683	-0.569	-0.477	-0.396	-0.323	-0.294	-0.284	-0.28	-0.301	-0.308	-0.285	-0.203	-0.074	0.128	0.444	0.851	1.337
PHE A482	2mFo-DFc	173.4	-0.742	-0.685	-0.617	-0.571	-0.56	-0.552	-0.548	-0.555	-0.611	-0.693	-0.771	-0.841	-0.897	-0.928	-0.929	-0.856	-0.732	-0.566	-0.315	-0.023	0.298	0.659	1.092	1.538	1.99	2.43	2.85	3.247	3.587	3.822	4.029	4.207	4.213	4.205	4.186	4.022	3.836	3.638	3.352	3.02	2.67	2.296	1.886	1.475	1.064	0.658	0.285
ILE A483	2mFo-DFc	295.1	-0.68	-0.788	-0.792	-0.787	-0.769	-0.756	-0.739	-0.716	-0.687	-0.697	-0.694	-0.682	-0.727	-0.737	-0.78	-0.818	-0.855	-0.874	-0.873	-0.777	-0.634	-0.474	-0.284	0.002	0.314	0.652	0.983	1.331	1.697	1.925	2.148	2.387	2.45	2.521	2.527	2.373	2.178	1.989	1.792	1.455	1.126	0.831	0.575	0.363	0.198	0.096	0.13
THR A485	2mFo-DFc	304.2	0.789	0.519	0.272	0.067	-0.094	-0.222	-0.317	-0.39	-0.433	-0.445	-0.451	-0.444	-0.419	-0.374	-0.323	-0.274	-0.287	-0.293	-0.288	-0.273	-0.246	-0.207	-0.183	-0.129	-0.035	0.096	0.264	0.445	0.614	0.807	1.019	1.219	1.368	1.497	1.594	1.658	1.689	1.626	1.521	1.418	1.311	1.175	1.056	0.96	0.89	0.856	0.867
SER A486	2mFo-DFc	302.8	0.247	0.006	-0.193	-0.335	-0.439	-0.51	-0.511	-0.474	-0.467	-0.462	-0.436	-0.385	-0.322	-0.244	-0.184	-0.182	-0.206	-0.204	-0.178	-0.243	-0.279	-0.287	-0.33	-0.371	-0.402	-0.43	-0.457	-0.482	-0.51	-0.475	-0.427	-0.388	-0.356	-0.333	-0.28	-0.218	-0.154	-0.129	-0.112	-0.093	-0.082	-0.126	-0.138	-0.115	-0.059	0.02	0.143
ILE A487	2mFo-DFc	289.7	-0.609	-0.634	-0.624	-0.594	-0.564	-0.535	-0.527	-0.569	-0.606	-0.632	-0.718	-0.79	-0.85	-0.927	-0.985	-1.009	-0.99	-0.947	-0.879	-0.776	-0.626	-0.43	-0.175	0.144	0.514	0.922	1.384	1.809	2.239	2.586	2.956	3.168	3.364	3.398	3.345	3.095	2.816	2.535	2.215	1.853	1.437	1.072	0.759	0.583	0.459	0.38	0.492
CYS A488	2mFo-DFc	290.2	-0.953	-1.067	-1.169	-1.259	-1.304	-1.353	-1.384	-1.417	-1.417	-1.404	-1.454	-1.514	-1.564	-1.557	-1.482	-1.388	-1.307	-1.218	-1.113	-1.063	-0.943	-0.855	-0.824	-0.804	-0.8	-0.805	-0.821	-0.891	-0.969	-1.053	-1.117	-1.159	-1.203	-1.242	-1.245	-1.263	-1.278	-1.293	-1.308	-1.318	-1.334	-1.33	-1.304	-1.209	-1.052	-0.844	-0.447
CYS A489	2mFo-DFc	285	-1.009	-1.05	-1.043	-1.011	-0.973	-0.93	-0.901	-0.862	-0.833	-0.826	-0.8	-0.787	-0.769	-0.735	-0.733	-0.74	-0.777	-0.868	-0.981	-1.109	-1.232	-1.347	-1.435	-1.485	-1.499	-1.466	-1.414	-1.342	-1.276	-1.206	-1.139	-1.143	-1.16	-1.209	-1.289	-1.321	-1.327	-1.32	-1.312	-1.253	-1.205	-1.132	-0.949	-0.761	-0.494	-0.062	0.424
GLN A490	2mFo-DFc	177.2	-0.976	-0.946	-0.899	-0.854	-0.813	-0.76	-0.694	-0.624	-0.551	-0.495	-0.437	-0.392	-0.328	-0.248	-0.212	-0.209	-0.196	-0.176	-0.145	-0.155	-0.157	-0.137	-0.082	-0.008	0.09	0.229	0.385	0.552	0.718	0.895	1.066	1.199	1.336	1.473	1.57	1.635	1.682	1.72	1.693	1.651	1.604	1.515	1.401	1.252	1.108	0.968	0.81
GLN A491	2mFo-DFc	184.9	-0.907	-0.908	-0.875	-0.839	-0.8	-0.76	-0.729	-0.701	-0.639	-0.582	-0.528	-0.462	-0.378	-0.285	-0.193	-0.14	-0.069	0.018	0.01	0.025	0.073	0.095	0.128	0.192	0.288	0.404	0.564	0.754	0.971	1.208	1.454	1.715	1.985	2.149	2.301	2.457	2.474	2.436	2.37	2.23	2.001	1.767	1.53	1.268	0.976	0.707	0.463
LEU A492	2mFo-DFc	196.1	-1.182	-1.161	-1.144	-1.114	-1.081	-1.064	-1.033	-0.989	-0.971	-0.981	-1.005	-0.999	-0.992	-0.991	-0.996	-1.029	-1.06	-1.089	-1.128	-1.172	-1.202	-1.195	-1.165	-1.105	-0.98	-0.81	-0.595	-0.334	-0.041	0.295	0.675	1.083	1.479	1.824	2.123	2.426	2.731	2.861	2.979	3.093	3.047	2.927	2.798	2.605	2.256	1.904	1.554
ARG A493	2mFo-DFc	285.3	-0.785	-0.862	-0.904	-0.934	-0.954	-0.925	-0.878	-0.82	-0.751	-0.653	-0.579	-0.5	-0.417	-0.342	-0.352	-0.362	-0.378	-0.435	-0.525	-0.605	-0.674	-0.74	-0.814	-0.844	-0.859	-0.859	-0.813	-0.76	-0.699	-0.63	-0.571	-0.559	-0.531	-0.488	-0.51	-0.514	-0.499	-0.52	-0.528	-0.523	-0.501	-0.458	-0.322	-0.151	0.059	0.301	0.573
GLN A494	2mFo-DFc	172.3	-0.303	-0.292	-0.278	-0.294	-0.338	-0.407	-0.484	-0.554	-0.637	-0.712	-0.774	-0.823	-0.856	-0.896	-0.915	-0.927	-0.927	-0.9	-0.84	-0.76	-0.664	-0.474	-0.248	0.012	0.313	0.658	1.01	1.379	1.697	2.03	2.378	2.569	2.76	2.958	2.946	2.904	2.855	2.63	2.352	2.078	1.807	1.507	1.207	0.926	0.678	0.463	0.281
GLU A495	2mFo-DFc	297.4	-0.481	-0.613	-0.719	-0.82	-0.907	-0.966	-1.017	-1.077	-1.087	-1.099	-1.111	-1.128	-1.128	-1.1	-1.074	-1.048	-1.038	-1.027	-1.006	-0.998	-1.008	-1.002	-1	-1.03	-1.044	-1.062	-1.08	-1.07	-1.048	-1.013	-0.982	-0.939	-0.886	-0.823	-0.763	-0.702	-0.635	-0.559	-0.491	-0.445	-0.398	-0.35	-0.297	-0.273	-0.259	-0.18	-0.052
VAL A497	2mFo-DFc	301.8	0.628	0.678	0.768	0.891	1.054	1.258	1.466	1.661	1.885	2.086	2.197	2.221	2.256	2.252	2.117	1.991	1.817	1.548	1.255	0.989	0.733	0.477	0.242	0.027	-0.122	-0.282	-0.44	-0.598	-0.679	-0.77	-0.869	-0.963	-1.049	-1.119	-1.151	-1.146	-1.124	-1.092	-1.029	-0.933	-0.834	-0.737	-0.641	-0.545	-0.465	-0.398	-0.274
VAL A498	2mFo-DFc	299.3	0.536	0.631	0.764	0.935	1.135	1.336	1.527	1.732	1.915	2.05	2.15	2.194	2.124	2.037	1.955	1.883	1.69	1.434	1.205	1.019	0.839	0.59	0.394	0.251	0.16	0.059	-0.002	-0.027	-0.021	0.001	0.015	0.011	0.003	-0.003	-0.069	-0.138	-0.194	-0.266	-0.327	-0.366	-0.388	-0.393	-0.388	-0.367	-0.327	-0.269	-0.201
ASP A499	2mFo-DFc	192.8	-0.579	-0.464	-0.353	-0.294	-0.212	-0.113	-0.052	-0.027	0.001	-0.003	-0.026	-0.093	-0.161	-0.23	-0.306	-0.385	-0.458	-0.521	-0.57	-0.594	-0.591	-0.57	-0.512	-0.413	-0.281	-0.1	0.133	0.443	0.873	1.367	1.925	2.54	3.111	3.696	4.288	4.743	4.964	5.116	5.207	4.929	4.625	4.3	3.864	3.339	2.783	2.215	1.698
ILE A500	2mFo-DFc	291	-0.5	-0.512	-0.49	-0.455	-0.415	-0.391	-0.382	-0.38	-0.423	-0.497	-0.574	-0.655	-0.706	-0.736	-0.755	-0.764	-0.745	-0.712	-0.66	-0.544	-0.386	-0.198	0.059	0.368	0.711	1.075	1.449	1.843	2.225	2.455	2.665	2.862	2.969	2.968	2.878	2.765	2.524	2.261	1.975	1.631	1.325	1.06	0.837	0.659	0.528	0.495	0.531
LEU A501	2mFo-DFc	176.5	-0.78	-0.679	-0.594	-0.529	-0.469	-0.461	-0.457	-0.447	-0.472	-0.507	-0.524	-0.539	-0.552	-0.546	-0.52	-0.486	-0.435	-0.379	-0.306	-0.218	-0.114	0.011	0.18	0.373	0.6	0.863	1.17	1.508	1.834	2.153	2.44	2.741	3.053	3.351	3.562	3.694	3.713	3.719	3.693	3.544	3.252	2.959	2.667	2.258	1.854	1.458	1.087
LYS A502	2mFo-DFc	180.5	-0.527	-0.442	-0.403	-0.381	-0.357	-0.321	-0.282	-0.247	-0.198	-0.138	-0.092	-0.117	-0.142	-0.168	-0.193	-0.217	-0.274	-0.289	-0.287	-0.266	-0.195	-0.063	0.093	0.283	0.54	0.824	1.136	1.452	1.781	2.121	2.44	2.707	2.983	3.172	3.338	3.449	3.461	3.342	3.145	2.956	2.775	2.532	2.174	1.849	1.558	1.292	1.027
THR A503	2mFo-DFc	300.6	0.093	-0.132	-0.271	-0.367	-0.424	-0.442	-0.449	-0.429	-0.385	-0.339	-0.354	-0.341	-0.3	-0.322	-0.332	-0.317	-0.31	-0.303	-0.276	-0.228	-0.151	-0.027	0.135	0.308	0.516	0.77	1.058	1.377	1.731	2.055	2.277	2.522	2.781	2.896	3.023	3.157	3.207	3.039	2.838	2.629	2.384	2.077	1.812	1.574	1.352	1.159	1.151
THR A504	2mFo-DFc	297.2	-0.027	-0.188	-0.316	-0.413	-0.455	-0.449	-0.427	-0.397	-0.384	-0.352	-0.33	-0.329	-0.322	-0.314	-0.273	-0.222	-0.186	-0.143	-0.057	0.019	0.107	0.227	0.389	0.577	0.795	1.048	1.341	1.676	1.969	2.224	2.501	2.798	2.998	3.192	3.242	3.254	3.186	3.109	2.865	2.59	2.347	2.121	1.826	1.576	1.394	1.285	1.245
CYS A505	2mFo-DFc	289.9	-1.114	-1.224	-1.254	-1.276	-1.236	-1.161	-1.097	-1.048	-0.978	-0.918	-0.87	-0.844	-0.81	-0.77	-0.75	-0.71	-0.672	-0.657	-0.633	-0.623	-0.639	-0.662	-0.69	-0.664	-0.631	-0.595	-0.543	-0.464	-0.376	-0.296	-0.218	-0.127	-0.093	-0.053	-0.023	-0.038	-0.042	-0.065	-0.083	-0.079	-0.063	-0.045	-0.022	0.136	0.311	0.498	0.865
GLN A506	2mFo-DFc	194.4	-1.016	-1.096	-1.124	-1.133	-1.139	-1.152	-1.149	-1.129	-1.129	-1.123	-1.101	-1.063	-1.027	-0.97	-0.896	-0.812	-0.748	-0.642	-0.545	-0.46	-0.387	-0.292	-0.183	-0.069	0.058	0.224	0.414	0.631	0.851	1.103	1.388	1.617	1.825	2.05	2.292	2.416	2.454	2.453	2.455	2.459	2.248	2.016	1.804	1.56	1.255	0.968	0.697
LEU A507	2mFo-DFc	295.3	-0.385	-0.481	-0.53	-0.562	-0.568	-0.548	-0.54	-0.551	-0.552	-0.558	-0.579	-0.616	-0.667	-0.702	-0.729	-0.742	-0.806	-0.863	-0.895	-0.965	-1.049	-1.119	-1.18	-1.208	-1.227	-1.252	-1.231	-1.21	-1.167	-1.126	-1.091	-1.025	-0.914	-0.798	-0.689	-0.601	-0.51	-0.432	-0.395	-0.348	-0.303	-0.208	-0.069	0.1	0.316	0.568	0.907
ARG A508	2mFo-DFc	279.2	-0.777	-0.829	-0.85	-0.863	-0.853	-0.795	-0.718	-0.623	-0.562	-0.493	-0.416	-0.396	-0.365	-0.299	-0.251	-0.223	-0.241	-0.289	-0.342	-0.385	-0.426	-0.472	-0.536	-0.612	-0.671	-0.714	-0.769	-0.842	-0.899	-0.945	-1.029	-1.11	-1.161	-1.203	-1.241	-1.274	-1.268	-1.235	-1.187	-1.093	-0.94	-0.773	-0.571	-0.296	0.002	0.335	0.715
GLN A509	2mFo-DFc	292.8	-0.681	-0.803	-0.899	-0.974	-1.009	-1.022	-1.031	-1.043	-1.004	-0.947	-0.904	-0.86	-0.817	-0.78	-0.689	-0.617	-0.574	-0.583	-0.578	-0.554	-0.578	-0.591	-0.586	-0.578	-0.569	-0.562	-0.559	-0.557	-0.567	-0.586	-0.612	-0.591	-0.567	-0.542	-0.507	-0.463	-0.426	-0.399	-0.367	-0.337	-0.326	-0.303	-0.265	-0.239	-0.213	-0.169	-0.069
ASP A510	2mFo-DFc	293.4	-0.213	-0.393	-0.525	-0.635	-0.719	-0.785	-0.833	-0.878	-0.902	-0.891	-0.866	-0.864	-0.839	-0.791	-0.769	-0.745	-0.711	-0.665	-0.625	-0.587	-0.556	-0.519	-0.488	-0.507	-0.553	-0.613	-0.682	-0.76	-0.834	-0.906	-0.963	-1.011	-1.021	-1.004	-0.965	-0.946	-0.934	-0.939	-0.966	-0.965	-0.962	-0.962	-0.955	-0.838	-0.708	-0.561	-0.251
ARG A511	2mFo-DFc	182	-1.089	-1.057	-1.004	-0.939	-0.843	-0.736	-0.636	-0.546	-0.515	-0.502	-0.497	-0.531	-0.621	-0.705	-0.765	-0.861	-0.955	-1.026	-1.078	-1.118	-1.11	-1.024	-0.882	-0.671	-0.391	-0.046	0.332	0.745	1.181	1.604	2.014	2.43	2.778	3.083	3.242	3.391	3.525	3.468	3.224	2.976	2.723	2.428	1.976	1.553	1.161	0.763	0.38
MET A514	2mFo-DFc	300.7	-1.014	-1.089	-1.132	-1.139	-1.11	-1.082	-1.065	-1.055	-1.044	-1.061	-1.099	-1.156	-1.223	-1.246	-1.26	-1.261	-1.275	-1.275	-1.248	-1.229	-1.197	-1.149	-1.103	-1.087	-1.035	-0.981	-0.927	-0.894	-0.864	-0.836	-0.801	-0.756	-0.712	-0.676	-0.624	-0.553	-0.524	-0.482	-0.425	-0.368	-0.3	-0.212	-0.07	0.165	0.448	0.767	1.136
ILE A515	2mFo-DFc	307.1	0.134	-0.059	-0.256	-0.428	-0.571	-0.698	-0.797	-0.872	-0.931	-0.968	-0.983	-0.981	-0.948	-0.857	-0.759	-0.667	-0.585	-0.503	-0.422	-0.342	-0.272	-0.205	-0.12	-0.015	0.115	0.281	0.487	0.73	1.008	1.308	1.614	1.907	2.184	2.395	2.591	2.723	2.732	2.696	2.594	2.315	2.057	1.821	1.518	1.242	0.998	0.821	0.685
GLN A516	2mFo-DFc	209.7	-0.817	-0.77	-0.695	-0.619	-0.544	-0.471	-0.41	-0.381	-0.363	-0.347	-0.361	-0.393	-0.417	-0.45	-0.495	-0.522	-0.538	-0.545	-0.537	-0.512	-0.428	-0.335	-0.236	-0.128	-0.019	0.113	0.244	0.371	0.502	0.644	0.796	0.961	1.126	1.313	1.52	1.703	1.886	2.069	2.216	2.313	2.401	2.475	2.461	2.384	2.297	2.199	2.027
THR A517	2mFo-DFc	69.3	1.208	1.283	1.442	1.67	1.935	2.199	2.527	2.916	3.346	3.597	3.765	3.96	4.162	4.11	4.078	3.918	3.661	3.308	2.912	2.511	2.066	1.667	1.311	0.948	0.61	0.313	0.067	-0.142	-0.324	-0.45	-0.55	-0.648	-0.715	-0.744	-0.754	-0.768	-0.746	-0.699	-0.657	-0.619	-0.576	-0.525	-0.459	-0.395	-0.305	-0.213	-0.09
CYS A518	2mFo-DFc	190.9	-0.764	-0.611	-0.451	-0.3	-0.181	-0.054	0.043	0.116	0.187	0.205	0.222	0.239	0.237	0.239	0.186	0.135	0.119	0.123	0.147	0.183	0.203	0.257	0.351	0.497	0.705	0.928	1.169	1.506	1.979	2.5	3.02	3.6	4.222	4.843	5.307	5.566	5.824	5.88	5.69	5.493	4.949	4.361	3.741	3.01	2.319	1.689	1.122
GLU A519	2mFo-DFc	94.4	-0.074	-0.074	-0.07	-0.058	-0.043	0.013	0.101	0.2	0.312	0.424	0.548	0.686	0.78	0.863	0.96	1.061	1.086	1.072	1.057	1.045	1.002	0.924	0.816	0.712	0.614	0.506	0.387	0.274	0.167	0.067	-0.023	-0.107	-0.187	-0.263	-0.322	-0.35	-0.375	-0.393	-0.401	-0.398	-0.385	-0.377	-0.349	-0.301	-0.259	-0.217	-0.165
GLN A520	2mFo-DFc	279.1	-0.621	-0.718	-0.782	-0.806	-0.803	-0.785	-0.759	-0.748	-0.733	-0.714	-0.716	-0.733	-0.789	-0.832	-0.869	-0.895	-0.905	-0.887	-0.842	-0.793	-0.726	-0.636	-0.578	-0.526	-0.468	-0.452	-0.463	-0.48	-0.489	-0.51	-0.545	-0.577	-0.602	-0.617	-0.658	-0.647	-0.633	-0.613	-0.602	-0.633	-0.636	-0.559	-0.365	-0.097	0.163	0.462	0.795
TYR A521	2mFo-DFc	193.2	-0.191	-0.209	-0.246	-0.259	-0.247	-0.249	-0.276	-0.341	-0.383	-0.404	-0.458	-0.527	-0.582	-0.628	-0.683	-0.727	-0.759	-0.75	-0.714	-0.66	-0.58	-0.431	-0.205	0.071	0.405	0.8	1.226	1.62	2.065	2.559	3.096	3.44	3.699	3.978	4.272	4.393	4.479	4.515	4.514	4.381	4.137	3.89	3.634	3.365	2.958	2.534	2.117
GLN A522	2mFo-DFc	175.3	-0.37	-0.311	-0.252	-0.189	-0.121	-0.083	-0.121	-0.134	-0.119	-0.101	-0.105	-0.114	-0.074	-0.013	0.067	0.159	0.221	0.29	0.353	0.463	0.577	0.687	0.784	0.89	1.008	1.14	1.286	1.455	1.649	1.828	1.994	2.186	2.349	2.403	2.461	2.476	2.398	2.276	2.142	1.982	1.733	1.441	1.156	0.885	0.626	0.381	0.165
PHE A523	2mFo-DFc	197.5	-0.881	-0.931	-0.959	-0.98	-1.001	-1.021	-1.009	-0.999	-0.994	-1.02	-1.062	-1.093	-1.133	-1.176	-1.207	-1.242	-1.289	-1.333	-1.312	-1.296	-1.283	-1.272	-1.206	-1.01	-0.8	-0.574	-0.203	0.222	0.675	1.175	1.708	2.262	2.76	3.215	3.672	4.074	4.34	4.488	4.563	4.558	4.454	4.202	3.839	3.456	3.014	2.465	1.914
VAL A524	2mFo-DFc	173.4	-0.212	-0.342	-0.444	-0.514	-0.552	-0.56	-0.546	-0.511	-0.461	-0.411	-0.361	-0.302	-0.225	-0.161	-0.107	-0.064	-0.023	0.015	0.062	0.132	0.232	0.347	0.503	0.712	0.952	1.216	1.501	1.815	2.118	2.338	2.564	2.793	2.959	3.026	2.997	2.965	2.933	2.769	2.546	2.324	2.078	1.801	1.555	1.353	1.22	1.138	1.111
HIS A525	2mFo-DFc	284	-0.408	-0.534	-0.59	-0.606	-0.605	-0.6	-0.593	-0.571	-0.553	-0.554	-0.545	-0.527	-0.533	-0.544	-0.557	-0.563	-0.558	-0.525	-0.511	-0.503	-0.478	-0.45	-0.448	-0.433	-0.403	-0.366	-0.348	-0.366	-0.377	-0.396	-0.408	-0.432	-0.472	-0.53	-0.6	-0.675	-0.72	-0.755	-0.78	-0.764	-0.678	-0.567	-0.399	-0.118	0.2	0.573	0.996
HIS A526	2mFo-DFc	288.2	-0.543	-0.653	-0.736	-0.8	-0.837	-0.857	-0.871	-0.866	-0.845	-0.829	-0.804	-0.757	-0.699	-0.651	-0.587	-0.506	-0.476	-0.468	-0.45	-0.421	-0.459	-0.502	-0.535	-0.563	-0.61	-0.641	-0.671	-0.695	-0.713	-0.734	-0.776	-0.819	-0.829	-0.828	-0.843	-0.877	-0.901	-0.908	-0.894	-0.87	-0.832	-0.758	-0.647	-0.483	-0.275	-0.025	0.287
VAL A527	2mFo-DFc	170.5	-0.552	-0.634	-0.702	-0.759	-0.789	-0.814	-0.839	-0.86	-0.876	-0.9	-0.9	-0.876	-0.864	-0.857	-0.834	-0.804	-0.772	-0.722	-0.657	-0.578	-0.445	-0.266	-0.057	0.192	0.467	0.742	1.025	1.324	1.641	1.977	2.268	2.43	2.491	2.56	2.511	2.419	2.338	2.126	1.844	1.573	1.348	1.168	1.006	0.859	0.781	0.758	0.782
MET A528	2mFo-DFc	299	-0.259	-0.373	-0.483	-0.569	-0.629	-0.667	-0.697	-0.689	-0.668	-0.695	-0.714	-0.716	-0.737	-0.785	-0.836	-0.897	-0.943	-0.971	-1.013	-1.068	-1.092	-1.064	-1.038	-1.011	-0.971	-0.918	-0.85	-0.8	-0.737	-0.655	-0.597	-0.543	-0.478	-0.413	-0.402	-0.385	-0.371	-0.364	-0.359	-0.343	-0.306	-0.279	-0.241	-0.108	0.057	0.234	0.516
SER A529	2mFo-DFc	186.6	-0.377	-0.378	-0.385	-0.386	-0.381	-0.365	-0.37	-0.395	-0.398	-0.377	-0.385	-0.365	-0.317	-0.247	-0.189	-0.138	-0.077	0.016	0.131	0.249	0.368	0.494	0.632	0.784	0.95	1.117	1.303	1.511	1.708	1.897	2.103	2.314	2.447	2.586	2.729	2.866	2.859	2.815	2.764	2.711	2.556	2.289	2.036	1.804	1.523	1.256	1.024
LEU A530	2mFo-DFc	180.5	-1.019	-1.059	-1.098	-1.133	-1.163	-1.18	-1.164	-1.14	-1.121	-1.095	-1.097	-1.101	-1.099	-1.073	-1.029	-0.976	-0.922	-0.872	-0.825	-0.725	-0.615	-0.503	-0.377	-0.189	0.014	0.231	0.474	0.732	1.003	1.227	1.454	1.687	1.855	2.013	2.179	2.312	2.308	2.295	2.272	2.195	1.99	1.765	1.528	1.227	0.925	0.633	0.397
TYR A531	2mFo-DFc	185.4	-0.514	-0.494	-0.534	-0.573	-0.604	-0.643	-0.707	-0.751	-0.774	-0.796	-0.816	-0.82	-0.81	-0.802	-0.788	-0.764	-0.732	-0.691	-0.639	-0.556	-0.436	-0.295	-0.107	0.131	0.393	0.685	1.008	1.345	1.664	1.974	2.29	2.629	2.925	3.072	3.231	3.383	3.401	3.293	3.201	3.115	2.731	2.35	1.979	1.582	1.157	0.76	0.393
GLU A532	2mFo-DFc	193.9	-1.113	-1.049	-0.973	-0.883	-0.779	-0.683	-0.602	-0.533	-0.478	-0.454	-0.437	-0.417	-0.415	-0.399	-0.365	-0.322	-0.278	-0.205	-0.104	0.036	0.208	0.381	0.563	0.796	1.051	1.314	1.499	1.673	1.841	2.006	2.158	2.22	2.242	2.246	2.248	2.223	2.139	2.056	1.963	1.766	1.566	1.378	1.137	0.893	0.662	0.43	0.21
LYS A533	2mFo-DFc	287.1	-0.718	-0.824	-0.912	-0.98	-1.004	-1.015	-1.008	-0.978	-0.927	-0.853	-0.782	-0.699	-0.593	-0.467	-0.363	-0.305	-0.243	-0.181	-0.152	-0.157	-0.166	-0.183	-0.205	-0.228	-0.249	-0.288	-0.319	-0.34	-0.37	-0.391	-0.399	-0.396	-0.424	-0.44	-0.442	-0.442	-0.441	-0.434	-0.419	-0.38	-0.319	-0.245	-0.157	-0.054	0.065	0.203	0.362
GLN A534	2mFo-DFc	266.4	-0.716	-0.718	-0.707	-0.702	-0.701	-0.696	-0.666	-0.649	-0.633	-0.622	-0.613	-0.595	-0.565	-0.52	-0.474	-0.413	-0.332	-0.277	-0.219	-0.149	-0.105	-0.078	-0.048	-0.001	0.036	0.075	0.121	0.158	0.2	0.258	0.311	0.318	0.345	0.389	0.359	0.34	0.338	0.318	0.274	0.238	0.213	0.228	0.265	0.321	0.397	0.518	0.664
LEU A535	2mFo-DFc	273.2	-0.833	-0.778	-0.718	-0.644	-0.557	-0.472	-0.421	-0.356	-0.283	-0.277	-0.264	-0.248	-0.249	-0.237	-0.208	-0.178	-0.142	-0.097	-0.042	0.016	0.078	0.122	0.17	0.227	0.25	0.259	0.281	0.287	0.267	0.254	0.246	0.196	0.158	0.148	0.144	0.137	0.141	0.195	0.265	0.354	0.483	0.639	0.816	1.004	1.203	1.418	1.626
SER A536	2mFo-DFc	284	-0.199	-0.202	-0.184	-0.14	-0.079	-0.022	0.032	0.097	0.151	0.181	0.216	0.255	0.271	0.285	0.296	0.299	0.286	0.277	0.272	0.267	0.224	0.186	0.152	0.107	0.049	0	-0.043	-0.09	-0.135	-0.179	-0.213	-0.213	-0.213	-0.212	-0.211	-0.194	-0.152	-0.1	-0.047	0.01	0.074	0.142	0.209	0.287	0.377	0.455	0.538
HIS A537	2mFo-DFc	319.3	0.525	0.43	0.337	0.249	0.171	0.106	0.045	-0.011	-0.062	-0.108	-0.147	-0.18	-0.207	-0.231	-0.251	-0.266	-0.286	-0.307	-0.328	-0.355	-0.386	-0.42	-0.454	-0.465	-0.472	-0.484	-0.495	-0.484	-0.464	-0.44	-0.409	-0.369	-0.331	-0.29	-0.254	-0.222	-0.186	-0.148	-0.127	-0.11	-0.079	-0.044	-0.003	0.035	0.092	0.156	0.228
[truncated: 25 more columns]

## Sheet: LoT
Residue	Sampled Map	chi1	𝛔_chi1_0	𝛔_chi1_5	𝛔_chi1_10	𝛔_chi1_15	𝛔_chi1_20	𝛔_chi1_25	𝛔_chi1_30	𝛔_chi1_35	𝛔_chi1_40	𝛔_chi1_45	𝛔_chi1_50	𝛔_chi1_55	𝛔_chi1_60	𝛔_chi1_65	𝛔_chi1_70	𝛔_chi1_75	𝛔_chi1_80	𝛔_chi1_85	𝛔_chi1_90	𝛔_chi1_95	𝛔_chi1_100	𝛔_chi1_105	𝛔_chi1_110	𝛔_chi1_115	𝛔_chi1_120	𝛔_chi1_125	𝛔_chi1_130	𝛔_chi1_135	𝛔_chi1_140	𝛔_chi1_145	𝛔_chi1_150	𝛔_chi1_155	𝛔_chi1_160	𝛔_chi1_165	𝛔_chi1_170	𝛔_chi1_175	𝛔_chi1_180	𝛔_chi1_185	𝛔_chi1_190	𝛔_chi1_195	𝛔_chi1_200	𝛔_chi1_205	𝛔_chi1_210	𝛔_chi1_215	𝛔_chi1_220	𝛔_chi1_225	𝛔_chi1_230
SER A256	2mFo-DFc	180.6	-0.089	-0.084	-0.08	-0.083	-0.101	-0.12	-0.145	-0.165	-0.184	-0.203	-0.228	-0.254	-0.26	-0.241	-0.216	-0.175	-0.104	-0.021	0.069	0.169	0.29	0.424	0.544	0.657	0.776	0.886	0.992	1.103	1.177	1.226	1.285	1.336	1.362	1.395	1.426	1.417	1.392	1.366	1.312	1.245	1.164	1.08	0.996	0.892	0.801	0.718	0.643
MET A257	2mFo-DFc	303.1	0.398	0.218	0.047	-0.079	-0.186	-0.29	-0.367	-0.426	-0.479	-0.52	-0.553	-0.573	-0.587	-0.607	-0.634	-0.657	-0.698	-0.751	-0.811	-0.86	-0.92	-0.975	-1.025	-1.076	-1.113	-1.136	-1.143	-1.137	-1.115	-1.075	-1.026	-0.994	-0.977	-0.965	-0.904	-0.864	-0.853	-0.856	-0.833	-0.798	-0.754	-0.707	-0.645	-0.57	-0.48	-0.368	-0.234
SER A258	2mFo-DFc	178	-0.74	-0.763	-0.746	-0.72	-0.705	-0.695	-0.69	-0.683	-0.674	-0.674	-0.68	-0.693	-0.691	-0.657	-0.62	-0.587	-0.538	-0.468	-0.416	-0.346	-0.247	-0.115	0.012	0.185	0.41	0.691	1.042	1.423	1.842	2.266	2.617	2.916	3.226	3.546	3.605	3.552	3.512	3.447	3.125	2.809	2.509	2.163	1.811	1.441	1.076	0.771	0.518
ARG A259	2mFo-DFc	190	-0.488	-0.594	-0.688	-0.764	-0.832	-0.917	-0.972	-0.991	-1.011	-1.013	-1.008	-0.996	-0.982	-0.955	-0.919	-0.882	-0.823	-0.767	-0.704	-0.628	-0.548	-0.466	-0.38	-0.286	-0.164	-0.019	0.135	0.312	0.516	0.72	0.955	1.223	1.444	1.638	1.842	2.052	2.217	2.297	2.335	2.326	2.307	2.228	2.039	1.798	1.555	1.293	0.959
VAL A260	2mFo-DFc	176	-0.229	-0.342	-0.436	-0.516	-0.564	-0.589	-0.607	-0.618	-0.62	-0.609	-0.58	-0.558	-0.523	-0.482	-0.467	-0.437	-0.395	-0.382	-0.389	-0.381	-0.354	-0.29	-0.201	-0.076	0.077	0.261	0.495	0.768	1.024	1.296	1.542	1.747	1.904	2.05	2.016	1.959	1.9	1.825	1.581	1.309	1.06	0.833	0.584	0.37	0.204	0.15	0.156
LEU A261	2mFo-DFc	298.1	-0.452	-0.617	-0.747	-0.784	-0.81	-0.829	-0.783	-0.741	-0.73	-0.74	-0.734	-0.734	-0.787	-0.844	-0.898	-0.963	-1.029	-1.083	-1.113	-1.127	-1.136	-1.13	-1.083	-1.033	-0.985	-0.933	-0.838	-0.743	-0.669	-0.616	-0.587	-0.551	-0.507	-0.516	-0.51	-0.516	-0.57	-0.613	-0.649	-0.695	-0.739	-0.785	-0.72	-0.629	-0.523	-0.4	-0.088
GLN A262	2mFo-DFc	267.9	-0.614	-0.671	-0.72	-0.756	-0.762	-0.725	-0.679	-0.637	-0.579	-0.537	-0.504	-0.464	-0.438	-0.426	-0.433	-0.446	-0.486	-0.537	-0.58	-0.59	-0.609	-0.62	-0.632	-0.641	-0.641	-0.631	-0.614	-0.588	-0.55	-0.508	-0.456	-0.396	-0.329	-0.257	-0.158	-0.041	0.072	0.177	0.291	0.398	0.509	0.636	0.765	0.899	1.04	1.191	1.338
GLU A264	2mFo-DFc	181.2	-0.039	-0.04	-0.04	-0.041	-0.043	-0.041	-0.038	-0.035	-0.046	-0.047	-0.06	-0.093	-0.117	-0.168	-0.229	-0.284	-0.349	-0.4	-0.442	-0.468	-0.481	-0.473	-0.448	-0.41	-0.339	-0.257	-0.165	-0.071	0.027	0.134	0.228	0.324	0.419	0.48	0.53	0.565	0.547	0.52	0.478	0.391	0.282	0.173	0.052	-0.065	-0.175	-0.262	-0.337
GLU A265	2mFo-DFc	197.8	-0.047	-0.04	-0.04	-0.041	-0.034	-0.022	-0.015	-0.009	0.003	-0.008	-0.019	-0.025	-0.06	-0.109	-0.163	-0.224	-0.298	-0.394	-0.494	-0.595	-0.675	-0.742	-0.792	-0.775	-0.739	-0.649	-0.503	-0.331	-0.109	0.142	0.413	0.673	0.922	1.169	1.385	1.531	1.641	1.736	1.765	1.695	1.616	1.468	1.262	1.063	0.845	0.626	0.425
LEU A266	2mFo-DFc	167.8	-0.49	-0.518	-0.548	-0.565	-0.585	-0.592	-0.59	-0.584	-0.585	-0.596	-0.61	-0.624	-0.646	-0.663	-0.668	-0.664	-0.629	-0.556	-0.458	-0.304	-0.095	0.153	0.45	0.783	1.149	1.539	1.896	2.24	2.594	2.952	3.162	3.289	3.402	3.416	3.363	3.327	3.166	2.964	2.761	2.453	2.126	1.781	1.446	1.104	0.759	0.459	0.222
HIS A267	2mFo-DFc	305	-0.048	-0.236	-0.4	-0.491	-0.534	-0.558	-0.544	-0.497	-0.466	-0.442	-0.434	-0.415	-0.389	-0.438	-0.46	-0.474	-0.484	-0.528	-0.589	-0.64	-0.655	-0.67	-0.681	-0.68	-0.66	-0.63	-0.583	-0.511	-0.42	-0.308	-0.227	-0.132	-0.021	0.021	0.04	0.064	0.095	0.043	-0.015	-0.06	-0.125	-0.2	-0.258	-0.308	-0.34	-0.329	-0.286
GLU A268	2mFo-DFc	252.3	-0.431	-0.456	-0.466	-0.458	-0.452	-0.452	-0.454	-0.467	-0.49	-0.521	-0.566	-0.602	-0.625	-0.636	-0.634	-0.61	-0.575	-0.536	-0.483	-0.434	-0.395	-0.35	-0.311	-0.246	-0.171	-0.09	-0.003	0.087	0.18	0.275	0.35	0.416	0.492	0.543	0.591	0.655	0.707	0.767	0.837	0.887	0.934	0.978	1.001	1.009	1.03	1.038	1.042
LYS A269	2mFo-DFc	181.3	-0.197	-0.207	-0.22	-0.245	-0.279	-0.311	-0.335	-0.376	-0.422	-0.455	-0.522	-0.595	-0.662	-0.75	-0.856	-0.954	-1.014	-1.054	-1.086	-1.108	-1.047	-0.95	-0.809	-0.62	-0.351	-0.05	0.245	0.556	0.895	1.262	1.566	1.842	2.1	2.373	2.554	2.672	2.793	2.921	2.979	2.919	2.847	2.689	2.423	2.156	1.814	1.43	1.054
LEU A271	2mFo-DFc	299.7	-0.083	-0.232	-0.35	-0.411	-0.453	-0.493	-0.535	-0.549	-0.548	-0.553	-0.568	-0.58	-0.589	-0.596	-0.591	-0.576	-0.554	-0.525	-0.491	-0.451	-0.413	-0.361	-0.318	-0.285	-0.267	-0.266	-0.277	-0.295	-0.314	-0.332	-0.357	-0.377	-0.4	-0.421	-0.425	-0.42	-0.433	-0.436	-0.427	-0.412	-0.387	-0.36	-0.318	-0.256	-0.16	-0.023	0.139
ASP A272	2mFo-DFc	186	-0.918	-0.902	-0.877	-0.833	-0.799	-0.77	-0.737	-0.702	-0.666	-0.628	-0.606	-0.58	-0.544	-0.525	-0.522	-0.525	-0.551	-0.583	-0.594	-0.615	-0.629	-0.629	-0.6	-0.542	-0.413	-0.206	0.054	0.391	0.832	1.328	1.878	2.459	3.066	3.611	3.964	4.258	4.493	4.388	4.133	3.812	3.291	2.7	2.118	1.552	1.031	0.571	0.174
PRO A273	2mFo-DFc	23.7	2.932	3.139	3.25	3.234	3.204	3.069	2.802	2.537	2.234	1.935	1.647	1.319	1.018	0.707	0.4	0.105	-0.14	-0.328	-0.496	-0.616	-0.687	-0.712	-0.72	-0.697	-0.647	-0.571	-0.507	-0.451	-0.403	-0.392	-0.395	-0.418	-0.462	-0.531	-0.62	-0.709	-0.797	-0.876	-0.944	-0.991	-1.006	-1.014	-1.01	-1.009	-1.017	-1.005	-0.984
PHE A274	2mFo-DFc	283.2	-0.532	-0.641	-0.706	-0.741	-0.69	-0.617	-0.529	-0.436	-0.325	-0.213	-0.1	-0.044	0.009	0.073	0.08	0.089	0.124	0.109	0.089	0.102	0.131	0.144	0.128	0.131	0.148	0.131	0.097	0.086	0.088	0.077	0.066	0.056	0.063	0.074	0.085	0.09	0.088	0.108	0.138	0.179	0.215	0.275	0.364	0.485	0.629	0.814	1.029
LEU A275	2mFo-DFc	178.1	-0.437	-0.469	-0.549	-0.616	-0.664	-0.734	-0.82	-0.897	-0.969	-1.021	-1.05	-1.091	-1.145	-1.178	-1.168	-1.168	-1.158	-1.128	-1.094	-1.029	-0.929	-0.798	-0.62	-0.39	-0.106	0.186	0.508	0.864	1.208	1.529	1.862	2.163	2.465	2.667	2.832	2.949	3.019	2.972	2.858	2.647	2.384	2.042	1.631	1.232	0.845	0.47	0.121
LEU A276	2mFo-DFc	283	-0.535	-0.511	-0.464	-0.421	-0.368	-0.295	-0.216	-0.178	-0.125	-0.06	-0.045	-0.038	-0.03	-0.052	-0.088	-0.132	-0.184	-0.254	-0.328	-0.406	-0.475	-0.569	-0.608	-0.611	-0.596	-0.572	-0.534	-0.511	-0.461	-0.391	-0.367	-0.347	-0.315	-0.3	-0.291	-0.295	-0.333	-0.389	-0.445	-0.476	-0.468	-0.436	-0.281	-0.078	0.211	0.626	1.107
GLN A277	2mFo-DFc	59.7	-0.286	-0.121	0.122	0.427	0.798	1.178	1.581	1.965	2.352	2.678	2.919	2.992	3.039	3.058	2.836	2.562	2.291	1.969	1.622	1.267	0.944	0.655	0.403	0.176	-0.014	-0.141	-0.244	-0.34	-0.413	-0.472	-0.554	-0.625	-0.692	-0.79	-0.816	-0.84	-0.866	-0.899	-0.946	-1.011	-1.048	-1.074	-1.1	-1.16	-1.205	-1.224	-1.205
GLU A279	2mFo-DFc	181.9	-0.551	-0.553	-0.565	-0.574	-0.576	-0.578	-0.56	-0.524	-0.489	-0.48	-0.47	-0.46	-0.467	-0.483	-0.523	-0.568	-0.612	-0.666	-0.714	-0.737	-0.742	-0.722	-0.665	-0.565	-0.421	-0.229	0.08	0.425	0.785	1.17	1.564	1.958	2.286	2.547	2.682	2.815	2.875	2.71	2.534	2.314	1.939	1.573	1.212	0.819	0.454	0.129	-0.178
PHE A280	2mFo-DFc	179.1	-0.678	-0.671	-0.66	-0.638	-0.61	-0.584	-0.556	-0.527	-0.479	-0.466	-0.476	-0.481	-0.479	-0.532	-0.581	-0.607	-0.592	-0.526	-0.461	-0.367	-0.16	0.105	0.476	0.831	1.212	1.661	2.128	2.59	3.044	3.393	3.703	3.998	4.103	4.188	4.231	4.145	4.044	3.9	3.681	3.437	3.165	2.786	2.366	1.937	1.454	1.006	0.609
PHE A281	2mFo-DFc	285.9	-0.406	-0.439	-0.447	-0.395	-0.356	-0.347	-0.327	-0.311	-0.29	-0.268	-0.306	-0.339	-0.381	-0.431	-0.477	-0.533	-0.609	-0.68	-0.687	-0.698	-0.701	-0.695	-0.676	-0.625	-0.575	-0.526	-0.513	-0.495	-0.472	-0.501	-0.511	-0.521	-0.571	-0.606	-0.63	-0.661	-0.685	-0.697	-0.675	-0.647	-0.597	-0.471	-0.251	0.008	0.314	0.68	1.083
GLU A282	2mFo-DFc	295.5	-0.038	-0.126	-0.221	-0.315	-0.401	-0.466	-0.489	-0.502	-0.48	-0.456	-0.424	-0.389	-0.343	-0.307	-0.299	-0.285	-0.344	-0.422	-0.486	-0.598	-0.698	-0.78	-0.835	-0.859	-0.833	-0.742	-0.647	-0.55	-0.425	-0.289	-0.163	-0.078	-0.012	0.055	0.068	0.074	0.097	0.09	0.109	0.157	0.224	0.316	0.432	0.604	0.793	0.997	1.216
ILE A283	2mFo-DFc	310.7	0.004	-0.268	-0.478	-0.649	-0.741	-0.803	-0.86	-0.87	-0.853	-0.827	-0.792	-0.763	-0.759	-0.775	-0.774	-0.768	-0.764	-0.747	-0.707	-0.684	-0.655	-0.585	-0.472	-0.357	-0.213	-0.011	0.222	0.479	0.783	1.141	1.532	1.903	2.247	2.476	2.705	2.915	2.943	2.967	2.926	2.694	2.451	2.135	1.718	1.289	0.857	0.459	0.118
PRO A284	2mFo-DFc	343.2	1.59	1.413	1.226	1.003	0.792	0.598	0.432	0.293	0.184	0.097	0.029	-0.036	-0.079	-0.127	-0.187	-0.237	-0.313	-0.387	-0.447	-0.514	-0.574	-0.599	-0.61	-0.612	-0.623	-0.636	-0.647	-0.663	-0.665	-0.658	-0.675	-0.682	-0.685	-0.711	-0.718	-0.727	-0.739	-0.741	-0.74	-0.735	-0.725	-0.698	-0.646	-0.604	-0.561	-0.508	-0.457
MET A285	2mFo-DFc	266.3	-0.954	-0.972	-0.98	-0.96	-0.938	-0.929	-0.933	-0.95	-0.981	-1.032	-1.078	-1.135	-1.199	-1.265	-1.292	-1.3	-1.302	-1.287	-1.244	-1.16	-1.065	-0.969	-0.889	-0.8	-0.69	-0.556	-0.44	-0.325	-0.228	-0.122	-0.004	0.077	0.157	0.25	0.305	0.36	0.437	0.525	0.632	0.766	0.943	1.167	1.422	1.711	2.051	2.35	2.623
ASN A286	2mFo-DFc	200.6	-1.141	-1.15	-1.152	-1.137	-1.107	-1.066	-1.015	-0.95	-0.887	-0.851	-0.811	-0.768	-0.766	-0.765	-0.757	-0.75	-0.752	-0.749	-0.771	-0.789	-0.801	-0.805	-0.794	-0.756	-0.633	-0.48	-0.256	0.074	0.445	0.874	1.363	1.89	2.426	2.881	3.353	3.84	4.222	4.465	4.648	4.786	4.597	4.412	4.221	3.73	3.244	2.766	2.2
PHE A287	2mFo-DFc	277.5	-0.047	-0.095	-0.149	-0.223	-0.29	-0.343	-0.415	-0.478	-0.529	-0.569	-0.601	-0.625	-0.643	-0.644	-0.627	-0.603	-0.579	-0.546	-0.504	-0.474	-0.432	-0.375	-0.349	-0.329	-0.312	-0.313	-0.319	-0.332	-0.353	-0.381	-0.41	-0.435	-0.452	-0.457	-0.478	-0.496	-0.492	-0.477	-0.45	-0.401	-0.348	-0.27	-0.167	-0.017	0.259	0.57	0.914
VAL A288	2mFo-DFc	176.8	-0.49	-0.613	-0.696	-0.741	-0.753	-0.733	-0.667	-0.578	-0.485	-0.412	-0.356	-0.305	-0.276	-0.267	-0.271	-0.285	-0.315	-0.325	-0.304	-0.27	-0.185	-0.066	0.077	0.258	0.463	0.688	0.896	1.103	1.326	1.455	1.578	1.712	1.857	1.873	1.828	1.801	1.791	1.674	1.5	1.333	1.139	0.914	0.655	0.425	0.225	0.052	-0.093
ASP A289	2mFo-DFc	184.4	-0.228	-0.184	-0.192	-0.219	-0.247	-0.29	-0.341	-0.379	-0.401	-0.403	-0.389	-0.356	-0.316	-0.281	-0.259	-0.26	-0.277	-0.309	-0.369	-0.441	-0.509	-0.526	-0.535	-0.525	-0.409	-0.278	-0.11	0.138	0.397	0.676	0.972	1.248	1.485	1.67	1.831	1.962	2.016	1.944	1.83	1.69	1.511	1.274	1.026	0.769	0.503	0.257	0.038
PRO A290	2mFo-DFc	334.9	1.286	1.224	1.176	1.116	1.044	0.989	0.94	0.832	0.716	0.608	0.502	0.345	0.187	0.048	-0.092	-0.226	-0.333	-0.424	-0.504	-0.584	-0.616	-0.617	-0.619	-0.621	-0.585	-0.521	-0.456	-0.392	-0.354	-0.31	-0.26	-0.211	-0.2	-0.18	-0.155	-0.117	-0.079	-0.045	-0.013	0.038	0.1	0.135	0.171	0.205	0.213	0.223	0.235
LYS A291	2mFo-DFc	298.6	-0.372	-0.373	-0.381	-0.417	-0.464	-0.489	-0.52	-0.56	-0.592	-0.608	-0.594	-0.568	-0.53	-0.475	-0.414	-0.324	-0.238	-0.162	-0.095	-0.039	0.013	0.069	0.115	0.153	0.184	0.199	0.205	0.203	0.174	0.142	0.11	0.076	0.022	-0.036	-0.096	-0.153	-0.214	-0.28	-0.341	-0.387	-0.416	-0.433	-0.438	-0.438	-0.406	-0.341	-0.27
GLU A292	2mFo-DFc	180.9	-0.252	-0.312	-0.377	-0.408	-0.445	-0.5	-0.547	-0.562	-0.56	-0.556	-0.544	-0.522	-0.486	-0.452	-0.419	-0.381	-0.335	-0.286	-0.235	-0.185	-0.136	-0.061	0.018	0.101	0.194	0.301	0.425	0.559	0.677	0.818	0.946	0.992	1.048	1.118	1.178	1.14	1.126	1.135	1.16	1.106	1.071	1.053	1.049	0.979	0.905	0.833	0.74
TYR A293	2mFo-DFc	301	-0.527	-0.673	-0.78	-0.871	-0.929	-0.939	-0.907	-0.869	-0.821	-0.76	-0.692	-0.639	-0.602	-0.553	-0.54	-0.537	-0.524	-0.525	-0.526	-0.522	-0.477	-0.428	-0.389	-0.356	-0.284	-0.218	-0.172	-0.127	-0.081	-0.053	-0.032	-0.009	-0.024	-0.077	-0.132	-0.211	-0.305	-0.405	-0.495	-0.592	-0.704	-0.806	-0.872	-0.909	-0.928	-0.851	-0.756
ASP A294	2mFo-DFc	210.4	-0.293	-0.315	-0.326	-0.329	-0.312	-0.288	-0.264	-0.236	-0.202	-0.172	-0.146	-0.119	-0.097	-0.082	-0.068	-0.047	-0.021	0.003	0.044	0.094	0.141	0.185	0.228	0.262	0.284	0.297	0.294	0.28	0.255	0.237	0.223	0.212	0.21	0.232	0.26	0.293	0.337	0.387	0.427	0.457	0.476	0.484	0.477	0.448	0.409	0.348	0.287
ILE A295	2mFo-DFc	300.5	-0.101	-0.22	-0.309	-0.344	-0.372	-0.392	-0.358	-0.31	-0.26	-0.209	-0.171	-0.126	-0.076	-0.056	-0.029	-0.009	-0.005	0.011	0.034	0.057	0.085	0.116	0.15	0.198	0.25	0.3	0.35	0.408	0.467	0.523	0.574	0.634	0.665	0.688	0.72	0.685	0.657	0.625	0.551	0.462	0.376	0.287	0.204	0.137	0.085	0.053	0.076
PRO A296	2mFo-DFc	21.2	0.872	0.903	0.885	0.832	0.766	0.655	0.499	0.353	0.21	0.084	-0.044	-0.148	-0.213	-0.247	-0.262	-0.244	-0.203	-0.184	-0.16	-0.123	-0.099	-0.121	-0.132	-0.14	-0.153	-0.186	-0.217	-0.244	-0.255	-0.281	-0.311	-0.339	-0.395	-0.442	-0.479	-0.51	-0.53	-0.524	-0.485	-0.433	-0.368	-0.275	-0.194	-0.133	-0.105	-0.083	-0.074
LEU A298	2mFo-DFc	192.6	-1.018	-1.019	-1.038	-1.073	-1.077	-1.079	-1.077	-1.077	-1.053	-1.025	-0.974	-0.907	-0.828	-0.736	-0.634	-0.526	-0.419	-0.306	-0.211	-0.151	-0.065	0.016	0.101	0.198	0.289	0.394	0.522	0.663	0.814	0.978	1.115	1.242	1.371	1.43	1.456	1.483	1.462	1.445	1.442	1.419	1.339	1.266	1.2	1.112	1.008	0.891	0.771
VAL A299	2mFo-DFc	311.8	0.629	0.65	0.679	0.711	0.742	0.798	0.865	0.91	0.956	1.003	1.054	1.096	1.123	1.154	1.157	1.157	1.165	1.12	1.078	1.025	0.943	0.863	0.781	0.693	0.616	0.554	0.512	0.47	0.44	0.422	0.368	0.32	0.273	0.194	0.125	0.054	-0.023	-0.094	-0.163	-0.233	-0.295	-0.355	-0.418	-0.48	-0.532	-0.579	-0.612
ARG A300	2mFo-DFc	302.1	0.419	0.4	0.379	0.331	0.269	0.198	0.11	0.019	-0.071	-0.146	-0.206	-0.26	-0.291	-0.317	-0.333	-0.343	-0.351	-0.36	-0.365	-0.374	-0.387	-0.404	-0.417	-0.427	-0.451	-0.469	-0.478	-0.5	-0.512	-0.497	-0.471	-0.461	-0.453	-0.44	-0.422	-0.399	-0.373	-0.35	-0.32	-0.295	-0.27	-0.231	-0.187	-0.136	-0.069	-0.002	0.066
LYS A301	2mFo-DFc	289.5	-0.239	-0.43	-0.614	-0.783	-0.924	-1.013	-1.082	-1.111	-1.109	-1.105	-1.089	-1.07	-1.054	-1.026	-0.992	-0.97	-0.96	-0.974	-0.959	-0.916	-0.877	-0.858	-0.829	-0.794	-0.785	-0.781	-0.778	-0.784	-0.805	-0.833	-0.868	-0.914	-0.965	-1.02	-1.074	-1.115	-1.142	-1.162	-1.155	-1.116	-1.061	-0.946	-0.791	-0.618	-0.391	-0.149	0.106
ASN A302	2mFo-DFc	289.5	0.103	-0.056	-0.173	-0.27	-0.343	-0.384	-0.405	-0.405	-0.394	-0.366	-0.335	-0.306	-0.275	-0.266	-0.266	-0.282	-0.337	-0.4	-0.484	-0.583	-0.693	-0.789	-0.862	-0.925	-0.978	-0.976	-0.937	-0.897	-0.849	-0.81	-0.795	-0.788	-0.8	-0.84	-0.897	-0.956	-1.026	-1.066	-1.08	-1.076	-1.051	-1.009	-0.92	-0.791	-0.623	-0.406	-0.111
ARG A303	2mFo-DFc	273.9	-0.624	-0.696	-0.768	-0.787	-0.795	-0.812	-0.832	-0.85	-0.837	-0.814	-0.786	-0.748	-0.698	-0.647	-0.582	-0.505	-0.422	-0.334	-0.285	-0.271	-0.247	-0.238	-0.263	-0.342	-0.443	-0.508	-0.578	-0.65	-0.713	-0.73	-0.734	-0.722	-0.673	-0.579	-0.441	-0.285	-0.12	0.067	0.283	0.488	0.671	0.862	1.052	1.242	1.426	1.556	1.673
TYR A304	2mFo-DFc	301.8	0.442	0.176	-0.084	-0.274	-0.44	-0.588	-0.703	-0.824	-0.946	-1.036	-1.119	-1.208	-1.29	-1.354	-1.385	-1.412	-1.438	-1.434	-1.424	-1.403	-1.353	-1.294	-1.238	-1.194	-1.143	-1.114	-1.105	-1.089	-1.082	-1.076	-1.068	-1.059	-1.007	-0.942	-0.869	-0.786	-0.688	-0.585	-0.475	-0.378	-0.262	-0.124	-0.045	0.047	0.162	0.294	0.426
LYS A305	2mFo-DFc	324	0.397	0.307	0.234	0.186	0.173	0.17	0.184	0.234	0.303	0.389	0.482	0.547	0.587	0.629	0.641	0.585	0.511	0.404	0.268	0.139	0.009	-0.119	-0.243	-0.334	-0.435	-0.544	-0.616	-0.695	-0.779	-0.85	-0.878	-0.905	-0.93	-0.922	-0.897	-0.871	-0.835	-0.787	-0.739	-0.69	-0.637	-0.587	-0.54	-0.502	-0.463	-0.406	-0.361
THR A306	2mFo-DFc	81.9	1.048	0.991	0.95	0.926	0.913	0.926	0.969	1.042	1.137	1.245	1.384	1.506	1.639	1.785	1.847	1.829	1.805	1.721	1.581	1.433	1.274	1.089	0.91	0.738	0.587	0.479	0.388	0.312	0.256	0.21	0.166	0.118	0.084	0.057	0.018	-0.016	-0.05	-0.088	-0.124	-0.151	-0.169	-0.183	-0.189	-0.197	-0.21	-0.225	-0.239
ILE A307	2mFo-DFc	300.4	-0.67	-0.833	-0.969	-1.029	-1.046	-1.036	-1.005	-0.956	-0.9	-0.824	-0.744	-0.672	-0.587	-0.507	-0.438	-0.377	-0.311	-0.252	-0.207	-0.125	-0.04	0.032	0.123	0.267	0.428	0.619	0.864	1.116	1.382	1.663	1.955	2.178	2.408	2.634	2.712	2.756	2.794	2.686	2.579	2.388	2.171	1.885	1.581	1.293	1.041	0.857	0.723
LEU A308	2mFo-DFc	306.1	0.21	0.113	0.028	-0.032	-0.03	-0.017	-0.042	-0.064	-0.085	-0.09	-0.107	-0.163	-0.257	-0.347	-0.429	-0.551	-0.669	-0.77	-0.872	-0.97	-1.025	-1.036	-1.042	-1.038	-0.994	-0.927	-0.847	-0.759	-0.658	-0.545	-0.441	-0.344	-0.229	-0.152	-0.084	0.001	0.038	0.071	0.112	0.137	0.149	0.167	0.194	0.248	0.33	0.435	0.572
PRO A309	2mFo-DFc	25.9	3.221	3.517	3.82	3.879	3.904	3.878	3.578	3.286	2.987	2.618	2.28	1.856	1.419	1.048	0.726	0.412	0.16	-0.05	-0.206	-0.309	-0.355	-0.363	-0.354	-0.328	-0.291	-0.268	-0.267	-0.258	-0.263	-0.281	-0.305	-0.349	-0.395	-0.449	-0.521	-0.582	-0.653	-0.714	-0.747	-0.766	-0.773	-0.763	-0.725	-0.68	-0.62	-0.543	-0.484
ASN A310	2mFo-DFc	300.6	0.024	-0.262	-0.405	-0.48	-0.505	-0.45	-0.394	-0.338	-0.279	-0.213	-0.16	-0.173	-0.18	-0.192	-0.281	-0.348	-0.416	-0.551	-0.663	-0.766	-0.877	-0.979	-1.072	-1.083	-1.095	-1.107	-1.117	-1.071	-1.016	-0.961	-0.919	-0.862	-0.797	-0.772	-0.725	-0.683	-0.676	-0.659	-0.649	-0.634	-0.589	-0.529	-0.434	-0.311	-0.057	0.226	0.549
PRO A311	2mFo-DFc	14.3	2.357	2.29	2.21	2.086	1.892	1.672	1.472	1.242	0.982	0.756	0.568	0.368	0.16	-0.007	-0.147	-0.284	-0.399	-0.485	-0.568	-0.635	-0.681	-0.718	-0.735	-0.751	-0.778	-0.81	-0.827	-0.858	-0.899	-0.928	-0.964	-0.997	-1.021	-1.029	-1.03	-1.028	-0.994	-0.953	-0.916	-0.869	-0.823	-0.785	-0.756	-0.731	-0.709	-0.677	-0.636
HIS A312	2mFo-DFc	76.6	0.219	0.387	0.616	0.854	1.136	1.513	1.885	2.253	2.582	2.883	3.164	3.377	3.5	3.606	3.596	3.511	3.42	3.25	3.043	2.83	2.554	2.241	1.925	1.602	1.26	0.972	0.7	0.445	0.241	0.07	-0.081	-0.209	-0.317	-0.405	-0.493	-0.563	-0.615	-0.65	-0.679	-0.7	-0.686	-0.684	-0.708	-0.735	-0.723	-0.73	-0.752
SER A313	2mFo-DFc	55.2	1.092	1.574	2.122	2.744	3.298	3.825	4.306	4.825	5.261	5.284	5.243	5.213	5.19	4.771	4.161	3.6	3.089	2.56	2.037	1.559	1.147	0.793	0.492	0.262	0.099	-0.037	-0.119	-0.157	-0.182	-0.186	-0.171	-0.154	-0.151	-0.156	-0.16	-0.165	-0.227	-0.308	-0.385	-0.455	-0.572	-0.668	-0.744	-0.801	-0.846	-0.888	-0.925
ARG A314	2mFo-DFc	178.2	-0.894	-0.854	-0.814	-0.784	-0.727	-0.637	-0.537	-0.448	-0.353	-0.251	-0.138	-0.05	-0.008	0.035	0.09	0.113	0.089	0.049	0.006	-0.084	-0.15	-0.158	-0.149	-0.109	0.011	0.199	0.412	0.653	0.931	1.234	1.55	1.773	1.977	2.14	2.212	2.205	2.159	2.009	1.822	1.574	1.303	1.006	0.717	0.441	0.187	-0.039	-0.227
VAL A315	2mFo-DFc	182.4	0.011	-0.199	-0.359	-0.495	-0.604	-0.695	-0.768	-0.822	-0.87	-0.908	-0.934	-0.946	-0.941	-0.911	-0.869	-0.816	-0.765	-0.71	-0.654	-0.581	-0.489	-0.365	-0.223	-0.04	0.184	0.427	0.699	0.998	1.319	1.619	1.901	2.185	2.429	2.597	2.681	2.731	2.764	2.66	2.465	2.282	2.051	1.761	1.494	1.232	0.986	0.773	0.615
CYS A316	2mFo-DFc	291.2	-0.362	-0.527	-0.653	-0.745	-0.795	-0.827	-0.861	-0.842	-0.797	-0.764	-0.733	-0.679	-0.636	-0.626	-0.627	-0.647	-0.701	-0.745	-0.808	-0.86	-0.891	-0.903	-0.889	-0.808	-0.718	-0.62	-0.485	-0.348	-0.213	-0.111	-0.01	0.062	0.109	0.145	0.146	0.151	0.124	0.099	0.064	0.038	0.028	0.023	0.033	0.079	0.192	0.336	0.545
LEU A317	2mFo-DFc	306.7	0.281	0.118	-0.006	-0.119	-0.233	-0.319	-0.391	-0.449	-0.503	-0.548	-0.583	-0.611	-0.64	-0.666	-0.692	-0.718	-0.74	-0.767	-0.786	-0.802	-0.836	-0.858	-0.877	-0.906	-0.924	-0.938	-0.954	-0.963	-0.966	-0.963	-0.966	-0.962	-0.944	-0.911	-0.878	-0.837	-0.783	-0.74	-0.711	-0.69	-0.685	-0.694	-0.7	-0.697	-0.666	-0.568	-0.429
THR A318	2mFo-DFc	48.4	1.047	1.184	1.349	1.537	1.699	1.834	1.974	2.116	2.183	2.218	2.199	2.128	1.999	1.878	1.724	1.504	1.296	1.116	0.925	0.75	0.591	0.451	0.328	0.228	0.155	0.103	0.062	0.042	0.044	0.052	0.065	0.096	0.109	0.11	0.095	0.082	0.063	0.026	-0.035	-0.096	-0.142	-0.175	-0.207	-0.208	-0.176	-0.112	-0.019
SER A319	2mFo-DFc	302.2	0.206	0.2	0.197	0.203	0.208	0.194	0.179	0.169	0.166	0.146	0.125	0.114	0.111	0.1	0.079	0.064	0.043	0.014	-0.013	-0.041	-0.073	-0.103	-0.127	-0.142	-0.155	-0.161	-0.14	-0.123	-0.107	-0.093	-0.076	-0.058	-0.049	-0.043	-0.039	-0.043	-0.047	-0.044	-0.032	-0.006	0.026	0.064	0.117	0.19	0.27	0.356	0.445
PRO A320	2mFo-DFc	30.7	0.618	0.641	0.661	0.674	0.682	0.668	0.65	0.632	0.576	0.519	0.459	0.336	0.213	0.1	-0.027	-0.15	-0.252	-0.337	-0.389	-0.43	-0.462	-0.468	-0.473	-0.484	-0.49	-0.493	-0.492	-0.49	-0.464	-0.429	-0.391	-0.337	-0.291	-0.256	-0.235	-0.233	-0.261	-0.321	-0.388	-0.455	-0.515	-0.571	-0.603	-0.591	-0.571	-0.535	-0.466
ASP A321	2mFo-DFc	191.2	-0.663	-0.599	-0.536	-0.435	-0.356	-0.289	-0.234	-0.187	-0.15	-0.124	-0.137	-0.151	-0.171	-0.201	-0.27	-0.335	-0.405	-0.477	-0.55	-0.632	-0.715	-0.79	-0.821	-0.835	-0.814	-0.734	-0.628	-0.471	-0.248	0.009	0.291	0.594	0.895	1.185	1.392	1.538	1.63	1.672	1.598	1.472	1.317	1.139	0.944	0.742	0.549	0.391	0.274
PRO A322	2mFo-DFc	23.8	1.36	1.467	1.577	1.655	1.655	1.652	1.613	1.507	1.378	1.226	1.002	0.782	0.564	0.345	0.135	-0.054	-0.2	-0.316	-0.411	-0.472	-0.498	-0.52	-0.536	-0.548	-0.573	-0.616	-0.68	-0.759	-0.827	-0.898	-0.969	-1.018	-1.042	-1.056	-1.045	-1.001	-0.946	-0.894	-0.844	-0.798	-0.783	-0.77	-0.749	-0.732	-0.706	-0.669	-0.617
ASP A323	2mFo-DFc	284.2	-0.24	-0.214	-0.19	-0.18	-0.188	-0.195	-0.207	-0.235	-0.259	-0.285	-0.314	-0.31	-0.298	-0.28	-0.225	-0.168	-0.114	-0.063	-0.029	-0.011	-0.006	-0.017	-0.048	-0.08	-0.124	-0.174	-0.218	-0.273	-0.329	-0.381	-0.424	-0.47	-0.51	-0.541	-0.574	-0.581	-0.569	-0.548	-0.514	-0.472	-0.391	-0.301	-0.201	-0.073	0.068	0.216	0.381
ASP A324	2mFo-DFc	167.7	-0.618	-0.54	-0.468	-0.394	-0.313	-0.253	-0.202	-0.154	-0.125	-0.116	-0.102	-0.098	-0.092	-0.078	-0.083	-0.098	-0.112	-0.121	-0.12	-0.103	-0.034	0.064	0.192	0.382	0.594	0.827	1.065	1.301	1.533	1.74	1.891	2.019	2.075	2.097	2.041	1.959	1.862	1.703	1.536	1.379	1.221	1.069	0.932	0.805	0.679	0.566	0.463
PRO A325	2mFo-DFc	1.5	1.082	0.993	0.905	0.811	0.717	0.614	0.52	0.428	0.356	0.3	0.235	0.188	0.155	0.109	0.076	0.034	-0.021	-0.071	-0.117	-0.188	-0.258	-0.315	-0.389	-0.449	-0.494	-0.541	-0.571	-0.587	-0.588	-0.575	-0.543	-0.499	-0.455	-0.41	-0.364	-0.344	-0.342	-0.351	-0.369	-0.4	-0.459	-0.514	-0.564	-0.608	-0.643	-0.665	-0.668
LEU A326	2mFo-DFc	181.7	-0.801	-0.724	-0.645	-0.569	-0.506	-0.471	-0.447	-0.419	-0.4	-0.405	-0.419	-0.417	-0.412	-0.401	-0.37	-0.327	-0.278	-0.217	-0.144	-0.058	0.034	0.142	0.272	0.41	0.562	0.738	0.931	1.109	1.3	1.503	1.68	1.82	1.957	2.08	2.18	2.228	2.259	2.304	2.311	2.3	2.268	2.2	2.102	2.007	1.898	1.748	1.598
SER A327	2mFo-DFc	186.5	-0.152	-0.21	-0.256	-0.285	-0.293	-0.316	-0.331	-0.327	-0.3	-0.304	-0.301	-0.265	-0.223	-0.192	-0.158	-0.115	-0.074	-0.041	-0.007	0.027	0.049	0.048	0.052	0.066	0.055	0.057	0.086	0.131	0.195	0.295	0.427	0.591	0.717	0.853	1.006	1.119	1.134	1.149	1.159	1.051	0.921	0.771	0.625	0.466	0.316	0.157	0.026
SER A328	2mFo-DFc	69.1	0.234	0.283	0.335	0.402	0.506	0.632	0.757	0.882	1.009	1.153	1.31	1.405	1.516	1.631	1.621	1.595	1.574	1.538	1.44	1.337	1.2	1.073	0.967	0.845	0.751	0.687	0.609	0.545	0.498	0.431	0.37	0.328	0.262	0.195	0.135	0.072	0.018	-0.025	-0.06	-0.061	-0.066	-0.114	-0.172	-0.224	-0.276	-0.366	-0.45
TYR A329	2mFo-DFc	173.9	-1.214	-1.175	-1.162	-1.162	-1.15	-1.139	-1.125	-1.099	-1.055	-1.02	-0.986	-0.938	-0.921	-0.913	-0.901	-0.889	-0.786	-0.668	-0.536	-0.355	-0.057	0.256	0.587	0.964	1.355	1.739	2.063	2.394	2.669	2.839	3.015	3.136	3.151	3.174	3.21	3.226	3.179	3.098	3.023	2.889	2.657	2.415	2.121	1.79	1.465	1.141	0.828
ILE A330	2mFo-DFc	186.2	-0.354	-0.054	0.303	0.708	1.154	1.55	1.959	2.388	2.68	2.979	3.164	3.242	3.231	3.103	2.782	2.487	2.186	1.8	1.456	1.153	0.846	0.588	0.429	0.359	0.325	0.365	0.545	0.769	1.025	1.324	1.688	2.078	2.481	2.794	3.094	3.354	3.387	3.413	3.294	3.027	2.763	2.376	1.96	1.565	1.164	0.774	0.413
ASN A331	2mFo-DFc	192	-0.637	-0.572	-0.498	-0.402	-0.314	-0.244	-0.187	-0.158	-0.156	-0.171	-0.215	-0.297	-0.382	-0.462	-0.487	-0.49	-0.467	-0.417	-0.343	-0.263	-0.192	-0.109	-0.048	0.009	0.109	0.29	0.533	0.8	1.139	1.557	2.058	2.529	3.022	3.516	3.896	4.203	4.466	4.504	4.459	4.407	4.206	3.868	3.562	3.26	2.77	2.279	1.824
ASN A333	2mFo-DFc	291.7	-0.454	-0.676	-0.806	-0.859	-0.82	-0.758	-0.672	-0.59	-0.532	-0.461	-0.421	-0.425	-0.446	-0.453	-0.471	-0.542	-0.609	-0.653	-0.675	-0.693	-0.704	-0.713	-0.718	-0.721	-0.721	-0.71	-0.681	-0.633	-0.561	-0.464	-0.361	-0.253	-0.137	-0.059	-0.006	0.003	-0.01	-0.032	-0.047	-0.037	0.002	0.122	0.301	0.546	0.872	1.278	1.753
TYR A334	2mFo-DFc	298.5	0.558	0.316	0.139	-0.011	-0.12	-0.183	-0.247	-0.284	-0.287	-0.313	-0.328	-0.322	-0.322	-0.313	-0.29	-0.254	-0.208	-0.155	-0.132	-0.101	-0.053	-0.046	-0.087	-0.122	-0.136	-0.154	-0.231	-0.293	-0.338	-0.396	-0.437	-0.468	-0.502	-0.521	-0.541	-0.55	-0.533	-0.53	-0.539	-0.552	-0.562	-0.533	-0.494	-0.42	-0.302	-0.154	0.088
ILE A335	2mFo-DFc	309.3	-0.179	-0.345	-0.487	-0.595	-0.597	-0.593	-0.59	-0.565	-0.506	-0.457	-0.449	-0.49	-0.535	-0.621	-0.755	-0.875	-1.009	-1.136	-1.231	-1.266	-1.264	-1.227	-1.093	-0.827	-0.525	-0.185	0.211	0.678	1.163	1.659	2.156	2.671	3.119	3.484	3.864	4.033	4.066	4.031	3.758	3.442	3.115	2.717	2.204	1.705	1.23	0.794	0.503
ARG A336	2mFo-DFc	289.8	0.048	0.107	0.182	0.258	0.269	0.263	0.265	0.268	0.193	0.077	-0.026	-0.108	-0.2	-0.324	-0.437	-0.535	-0.605	-0.648	-0.667	-0.688	-0.71	-0.724	-0.759	-0.789	-0.788	-0.808	-0.827	-0.832	-0.851	-0.865	-0.871	-0.9	-0.931	-0.961	-0.999	-1.039	-1.074	-1.114	-1.178	-1.244	-1.309	-1.288	-1.235	-1.155	-1.022	-0.802	-0.513
TYR A338	2mFo-DFc	173.1	-0.735	-0.756	-0.772	-0.781	-0.773	-0.747	-0.731	-0.709	-0.69	-0.664	-0.638	-0.639	-0.662	-0.681	-0.688	-0.678	-0.654	-0.57	-0.422	-0.257	0.024	0.402	0.795	1.252	1.732	2.181	2.592	2.952	3.292	3.624	3.894	4.12	4.188	4.222	4.208	4.232	4.16	3.844	3.521	3.2	2.818	2.244	1.692	1.164	0.734	0.343	-0.016
GLU A341	2mFo-DFc	182	-0.717	-0.757	-0.813	-0.862	-0.904	-0.993	-1.067	-1.136	-1.235	-1.32	-1.391	-1.434	-1.459	-1.464	-1.445	-1.44	-1.451	-1.395	-1.308	-1.237	-1.176	-1.114	-0.962	-0.743	-0.498	-0.217	0.118	0.491	0.899	1.341	1.744	2.106	2.457	2.768	3.001	3.099	3.067	2.996	2.842	2.501	2.168	1.819	1.403	1.008	0.645	0.317	0.003
GLU A342	2mFo-DFc	294.2	-0.295	-0.365	-0.427	-0.479	-0.447	-0.405	-0.354	-0.309	-0.249	-0.177	-0.139	-0.084	-0.034	-0.018	0.007	0.016	-0.002	-0.017	-0.028	-0.055	-0.096	-0.149	-0.209	-0.242	-0.282	-0.334	-0.376	-0.42	-0.463	-0.485	-0.504	-0.523	-0.531	-0.533	-0.527	-0.49	-0.415	-0.334	-0.25	-0.162	-0.045	0.087	0.213	0.328	0.45	0.579	0.717
LYS A343	2mFo-DFc	303.4	-0.588	-0.78	-0.939	-1.059	-1.13	-1.165	-1.19	-1.189	-1.139	-1.067	-0.987	-0.903	-0.813	-0.713	-0.636	-0.607	-0.57	-0.524	-0.515	-0.559	-0.58	-0.569	-0.553	-0.527	-0.494	-0.484	-0.475	-0.458	-0.444	-0.428	-0.424	-0.431	-0.438	-0.43	-0.465	-0.488	-0.494	-0.553	-0.594	-0.621	-0.707	-0.788	-0.841	-0.861	-0.864	-0.833	-0.754
VAL A344	2mFo-DFc	172.7	-0.687	-0.807	-0.839	-0.862	-0.868	-0.838	-0.783	-0.74	-0.683	-0.611	-0.604	-0.605	-0.598	-0.649	-0.685	-0.707	-0.722	-0.726	-0.718	-0.636	-0.476	-0.299	-0.107	0.174	0.514	0.863	1.234	1.627	2.026	2.339	2.635	2.897	2.97	3.047	3.013	2.847	2.688	2.463	2.139	1.758	1.346	0.949	0.586	0.273	0.011	-0.223	-0.354
TYR A345	2mFo-DFc	313.3	1.674	1.15	0.662	0.244	-0.103	-0.371	-0.577	-0.709	-0.789	-0.826	-0.826	-0.813	-0.765	-0.726	-0.684	-0.636	-0.639	-0.641	-0.631	-0.69	-0.748	-0.798	-0.898	-0.992	-1.074	-1.129	-1.154	-1.165	-1.155	-1.122	-1.007	-0.881	-0.757	-0.628	-0.511	-0.433	-0.355	-0.274	-0.236	-0.228	-0.209	-0.178	-0.232	-0.274	-0.269	-0.23	-0.18
ILE A346	2mFo-DFc	285	-0.558	-0.634	-0.675	-0.707	-0.721	-0.741	-0.759	-0.784	-0.816	-0.86	-0.914	-0.956	-1.003	-1.043	-1.068	-1.06	-1.017	-0.929	-0.772	-0.574	-0.326	-0.026	0.324	0.743	1.151	1.601	2.066	2.471	2.859	3.164	3.27	3.394	3.402	3.173	2.959	2.696	2.341	2.01	1.676	1.301	0.962	0.692	0.507	0.425	0.41	0.478	0.617
THR A348	2mFo-DFc	190.2	-0.004	0.251	0.548	0.9	1.306	1.695	2.056	2.433	2.847	3.268	3.422	3.522	3.633	3.703	3.623	3.424	3.201	2.926	2.596	2.238	1.879	1.589	1.332	1.138	0.999	1.05	1.202	1.433	1.79	2.23	2.71	3.203	3.689	4.206	4.607	4.867	5.134	5.248	5.08	4.769	4.448	3.958	3.5	2.953	2.375	1.782	1.282
GLN A349	2mFo-DFc	71	0.065	0.2	0.328	0.507	0.748	1.03	1.352	1.7	2.066	2.445	2.747	3.033	3.229	3.373	3.397	3.36	3.166	2.961	2.747	2.39	2.044	1.667	1.265	0.9	0.582	0.324	0.107	-0.074	-0.217	-0.319	-0.384	-0.422	-0.446	-0.462	-0.471	-0.477	-0.476	-0.468	-0.47	-0.478	-0.468	-0.451	-0.449	-0.429	-0.395	-0.394	-0.375
PRO A351	2mFo-DFc	337.9	1.834	1.604	1.376	1.163	0.969	0.802	0.655	0.545	0.473	0.429	0.414	0.429	0.431	0.392	0.361	0.306	0.213	0.108	-0.013	-0.144	-0.291	-0.454	-0.616	-0.755	-0.852	-0.931	-0.992	-1.028	-1.046	-1.047	-1.036	-1.02	-1.005	-0.997	-0.978	-0.927	-0.879	-0.831	-0.79	-0.719	-0.62	-0.516	-0.407	-0.305	-0.194	-0.108	-0.107
ILE A352	2mFo-DFc	55.2	0.854	0.961	1.09	1.235	1.408	1.594	1.79	1.934	2.066	2.209	2.198	2.185	2.149	1.971	1.809	1.618	1.374	1.141	0.92	0.706	0.488	0.247	0.059	-0.096	-0.25	-0.399	-0.532	-0.645	-0.726	-0.784	-0.81	-0.805	-0.79	-0.763	-0.726	-0.698	-0.688	-0.651	-0.609	-0.587	-0.582	-0.52	-0.455	-0.391	-0.279	-0.15	-0.006
VAL A353	2mFo-DFc	162.2	-0.107	-0.123	-0.125	-0.113	-0.079	-0.021	0.055	0.114	0.174	0.209	0.239	0.264	0.226	0.151	0.078	0.011	-0.054	-0.118	-0.141	-0.134	-0.096	-0.036	0.053	0.17	0.303	0.444	0.589	0.725	0.813	0.903	0.976	0.971	0.934	0.892	0.808	0.717	0.613	0.502	0.403	0.323	0.268	0.234	0.225	0.245	0.293	0.369	0.464
SER A354	2mFo-DFc	37.4	1.189	1.339	1.416	1.495	1.589	1.635	1.647	1.63	1.58	1.501	1.419	1.344	1.212	1.053	0.914	0.779	0.652	0.545	0.437	0.336	0.249	0.176	0.138	0.114	0.09	0.049	0.051	0.055	0.034	-0.028	-0.09	-0.155	-0.252	-0.346	-0.445	-0.56	-0.672	-0.777	-0.865	-0.948	-1.008	-1.032	-1.059	-1.091	-1.12	-1.121	-1.103
THR A355	2mFo-DFc	64.7	1.149	1.164	1.233	1.36	1.568	1.857	2.2	2.59	2.865	3.073	3.292	3.492	3.479	3.465	3.413	3.031	2.661	2.312	1.883	1.424	1.006	0.634	0.321	0.046	-0.187	-0.371	-0.511	-0.598	-0.652	-0.684	-0.705	-0.702	-0.69	-0.682	-0.658	-0.647	-0.645	-0.631	-0.619	-0.61	-0.586	-0.557	-0.494	-0.406	-0.31	-0.191	-0.037
VAL A356	2mFo-DFc	174.6	-0.113	-0.137	-0.147	-0.16	-0.183	-0.201	-0.237	-0.312	-0.381	-0.45	-0.537	-0.612	-0.678	-0.73	-0.766	-0.777	-0.772	-0.75	-0.714	-0.669	-0.613	-0.557	-0.444	-0.311	-0.152	0.026	0.216	0.439	0.697	0.978	1.191	1.386	1.598	1.774	1.832	1.843	1.837	1.771	1.681	1.513	1.351	1.189	1.033	0.894	0.795	0.713	0.663
ASP A358	2mFo-DFc	297	-0.016	-0.125	-0.19	-0.241	-0.28	-0.253	-0.202	-0.192	-0.172	-0.147	-0.185	-0.218	-0.258	-0.346	-0.437	-0.541	-0.669	-0.803	-0.946	-1.034	-1.107	-1.176	-1.243	-1.231	-1.169	-1.098	-1.004	-0.892	-0.769	-0.684	-0.601	-0.511	-0.522	-0.532	-0.551	-0.625	-0.693	-0.766	-0.846	-0.918	-0.954	-0.985	-0.996	-0.91	-0.798	-0.67	-0.449
PHE A359	2mFo-DFc	178	-1.228	-1.188	-1.158	-1.125	-1.087	-1.067	-1.039	-0.999	-0.982	-0.964	-0.94	-0.949	-0.971	-0.999	-1.013	-1.016	-1.022	-1.028	-0.976	-0.837	-0.673	-0.453	-0.105	0.261	0.664	1.12	1.577	1.987	2.348	2.702	2.958	3.101	3.229	3.347	3.379	3.39	3.301	3.213	3.12	2.895	2.617	2.333	1.959	1.527	1.063	0.609	0.172
TRP A360	2mFo-DFc	284.7	-0.379	-0.43	-0.463	-0.488	-0.503	-0.523	-0.552	-0.58	-0.612	-0.65	-0.691	-0.725	-0.75	-0.769	-0.794	-0.818	-0.833	-0.856	-0.881	-0.898	-0.92	-0.942	-0.959	-0.97	-0.982	-1.002	-1.025	-1.02	-1.022	-1.03	-1.041	-1.041	-1.017	-0.976	-0.927	-0.893	-0.857	-0.816	-0.77	-0.706	-0.589	-0.444	-0.283	-0.101	0.125	0.446	0.796
ARG A361	2mFo-DFc	283.6	0.001	-0.074	-0.14	-0.241	-0.315	-0.368	-0.441	-0.492	-0.544	-0.597	-0.633	-0.651	-0.659	-0.709	-0.732	-0.744	-0.75	-0.785	-0.814	-0.803	-0.781	-0.758	-0.723	-0.655	-0.567	-0.453	-0.338	-0.209	-0.069	0.06	0.161	0.274	0.388	0.442	0.463	0.484	0.497	0.485	0.454	0.418	0.365	0.33	0.309	0.292	0.293	0.315	0.373
MET A362	2mFo-DFc	196.3	-0.847	-0.801	-0.756	-0.703	-0.652	-0.613	-0.598	-0.582	-0.584	-0.591	-0.628	-0.667	-0.694	-0.717	-0.729	-0.728	-0.718	-0.698	-0.676	-0.643	-0.604	-0.564	-0.514	-0.408	-0.258	-0.088	0.101	0.33	0.611	0.913	1.235	1.55	1.885	2.219	2.441	2.688	2.884	2.885	2.884	2.879	2.698	2.44	2.151	1.836	1.475	1.12	0.81
VAL A363	2mFo-DFc	168.7	-0.998	-1.053	-1.082	-1.093	-1.088	-1.08	-1.044	-0.991	-0.964	-0.952	-0.931	-0.947	-0.96	-0.969	-0.993	-1.01	-0.97	-0.917	-0.849	-0.764	-0.66	-0.453	-0.209	0.057	0.361	0.736	1.133	1.556	1.846	2.125	2.412	2.55	2.62	2.617	2.48	2.216	1.964	1.724	1.402	1.056	0.742	0.457	0.211	0.001	-0.112	-0.168	-0.188
TRP A364	2mFo-DFc	184.7	-0.676	-0.617	-0.549	-0.478	-0.432	-0.373	-0.324	-0.308	-0.284	-0.285	-0.309	-0.33	-0.353	-0.371	-0.385	-0.395	-0.402	-0.37	-0.326	-0.249	-0.156	-0.046	0.139	0.334	0.563	0.843	1.12	1.405	1.691	1.968	2.211	2.415	2.6	2.76	2.862	2.941	3.013	3.002	2.986	2.946	2.795	2.626	2.365	2.044	1.72	1.392	1.061
GLN A365	2mFo-DFc	170.3	-0.169	-0.172	-0.189	-0.22	-0.261	-0.293	-0.326	-0.375	-0.408	-0.442	-0.488	-0.524	-0.554	-0.568	-0.569	-0.563	-0.524	-0.486	-0.416	-0.342	-0.266	-0.147	-0.002	0.152	0.322	0.512	0.717	0.927	1.118	1.32	1.492	1.57	1.646	1.716	1.774	1.713	1.639	1.57	1.461	1.278	1.109	0.93	0.714	0.519	0.346	0.193	0.053
GLU A366	2mFo-DFc	294.5	0.267	0.184	0.126	0.058	0.004	-0.055	-0.127	-0.2	-0.272	-0.344	-0.419	-0.528	-0.631	-0.724	-0.808	-0.891	-0.961	-1.008	-1.004	-0.977	-0.932	-0.853	-0.766	-0.679	-0.605	-0.536	-0.478	-0.427	-0.397	-0.384	-0.388	-0.414	-0.447	-0.48	-0.51	-0.528	-0.529	-0.504	-0.464	-0.393	-0.278	-0.116	0.08	0.278	0.511	0.781	1.097
HIS A367	2mFo-DFc	293.9	0.217	0.045	-0.114	-0.255	-0.39	-0.52	-0.602	-0.666	-0.727	-0.785	-0.825	-0.815	-0.798	-0.782	-0.768	-0.737	-0.711	-0.73	-0.731	-0.716	-0.713	-0.733	-0.747	-0.746	-0.722	-0.705	-0.688	-0.671	-0.656	-0.652	-0.65	-0.651	-0.659	-0.667	-0.67	-0.675	-0.678	-0.679	-0.671	-0.653	-0.616	-0.555	-0.45	-0.316	-0.18	-0.02	0.225
THR A368	2mFo-DFc	287.2	-0.143	-0.274	-0.377	-0.454	-0.53	-0.598	-0.678	-0.759	-0.823	-0.891	-0.949	-0.985	-1.012	-1.024	-1.022	-0.996	-0.967	-0.914	-0.754	-0.585	-0.413	-0.221	0.074	0.396	0.741	1.102	1.497	1.93	2.242	2.492	2.751	2.794	2.793	2.799	2.683	2.439	2.201	1.947	1.658	1.385	1.151	0.956	0.851	0.815	0.818	0.935	1.122
PRO A369	2mFo-DFc	34.7	1.942	2.224	2.489	2.679	2.769	2.835	2.789	2.657	2.53	2.289	2.054	1.81	1.533	1.274	1.013	0.754	0.517	0.339	0.181	0.031	-0.074	-0.135	-0.173	-0.189	-0.217	-0.239	-0.226	-0.21	-0.221	-0.237	-0.239	-0.279	-0.301	-0.34	-0.394	-0.46	-0.536	-0.626	-0.737	-0.834	-0.933	-1.024	-1.111	-1.183	-1.232	-1.268	-1.268
ILE A370	2mFo-DFc	297.2	-0.605	-0.673	-0.702	-0.704	-0.687	-0.649	-0.592	-0.56	-0.522	-0.489	-0.507	-0.521	-0.553	-0.613	-0.672	-0.731	-0.786	-0.813	-0.826	-0.827	-0.757	-0.612	-0.451	-0.212	0.091	0.442	0.86	1.334	1.86	2.34	2.826	3.229	3.487	3.719	3.804	3.803	3.687	3.453	3.094	2.75	2.344	1.905	1.49	1.129	0.796	0.531	0.408
ILE A371	2mFo-DFc	296.7	-0.782	-0.953	-1.084	-1.148	-1.206	-1.235	-1.241	-1.232	-1.203	-1.164	-1.136	-1.102	-1.062	-0.997	-0.932	-0.856	-0.77	-0.663	-0.532	-0.375	-0.175	0.064	0.343	0.663	1.043	1.435	1.785	2.155	2.488	2.777	3.008	3.154	3.167	3.184	3.051	2.821	2.604	2.232	1.866	1.512	1.148	0.802	0.509	0.319	0.158	0.026	0.019
VAL A372	2mFo-DFc	180	-0.764	-0.927	-1.019	-1.079	-1.095	-1.072	-1.034	-1.006	-0.98	-0.957	-0.981	-1.004	-0.994	-1.012	-1.05	-1.1	-1.097	-1.076	-1.051	-0.93	-0.794	-0.635	-0.377	-0.092	0.225	0.577	0.961	1.321	1.678	2.066	2.375	2.639	2.912	3.191	3.218	3.214	3.204	3.011	2.78	2.562	2.191	1.836	1.495	1.155	0.837	0.584	0.399
MET A373	2mFo-DFc	167.5	-0.422	-0.432	-0.416	-0.433	-0.441	-0.439	-0.461	-0.45	-0.449	-0.453	-0.461	-0.464	-0.471	-0.482	-0.472	-0.434	-0.384	-0.321	-0.244	-0.152	-0.034	0.115	0.303	0.537	0.823	1.144	1.486	1.802	2.102	2.359	2.614	2.839	2.803	2.763	2.726	2.435	2.157	1.876	1.485	1.114	0.767	0.449	0.137	-0.147	-0.3	-0.444	-0.578
ILE A374	2mFo-DFc	310.6	0.293	0.023	-0.181	-0.336	-0.434	-0.482	-0.501	-0.504	-0.501	-0.502	-0.515	-0.546	-0.597	-0.657	-0.719	-0.791	-0.881	-0.968	-0.984	-0.994	-0.967	-0.885	-0.781	-0.63	-0.436	-0.211	-0.001	0.234	0.528	0.827	1.131	1.474	1.826	2.071	2.287	2.517	2.614	2.681	2.749	2.626	2.448	2.246	1.956	1.685	1.431	1.193	0.978
THR A375	2mFo-DFc	286.5	-0.83	-0.909	-0.959	-0.978	-0.926	-0.834	-0.74	-0.629	-0.5	-0.374	-0.275	-0.235	-0.222	-0.222	-0.23	-0.26	-0.317	-0.369	-0.394	-0.4	-0.395	-0.351	-0.273	-0.179	-0.052	0.1	0.263	0.416	0.571	0.728	0.824	0.916	1.006	1.048	1.032	1	0.963	0.917	0.837	0.754	0.686	0.644	0.646	0.674	0.731	0.82	0.948
ASN A376	2mFo-DFc	279.7	0.36	0.317	0.266	0.223	0.184	0.134	0.089	0.051	0.029	0.019	0.016	0.027	0.048	0.077	0.092	0.075	0.063	0.053	-0.001	-0.053	-0.101	-0.152	-0.203	-0.253	-0.279	-0.297	-0.313	-0.324	-0.299	-0.282	-0.267	-0.251	-0.213	-0.162	-0.101	-0.035	0.037	0.115	0.196	0.27	0.345	0.428	0.528	0.645	0.775	0.926	1.11
ILE A377	2mFo-DFc	308.1	0.024	0.048	0.045	0.05	0.061	0.062	0.073	0.093	0.114	0.122	0.126	0.133	0.128	0.092	0.059	0.016	-0.048	-0.102	-0.158	-0.213	-0.255	-0.287	-0.309	-0.32	-0.318	-0.313	-0.294	-0.26	-0.21	-0.168	-0.122	-0.058	0	0.033	0.076	0.104	0.117	0.141	0.148	0.153	0.165	0.172	0.182	0.202	0.237	0.289	0.356
GLU A378	2mFo-DFc	312.8	0.979	0.943	0.908	0.878	0.856	0.84	0.823	0.803	0.772	0.745	0.72	0.654	0.572	0.49	0.417	0.334	0.249	0.156	0.063	-0.006	-0.073	-0.143	-0.2	-0.238	-0.284	-0.331	-0.372	-0.377	-0.377	-0.371	-0.349	-0.314	-0.272	-0.228	-0.182	-0.142	-0.123	-0.121	-0.123	-0.145	-0.186	-0.225	-0.263	-0.3	-0.337	-0.368	-0.364
GLU A379	2mFo-DFc	325	0.308	0.165	0.03	-0.097	-0.214	-0.319	-0.38	-0.435	-0.486	-0.532	-0.564	-0.589	-0.615	-0.624	-0.638	-0.662	-0.681	-0.712	-0.757	-0.806	-0.858	-0.872	-0.892	-0.918	-0.934	-0.87	-0.804	-0.725	-0.618	-0.503	-0.381	-0.252	-0.115	-0.008	0.099	0.204	0.261	0.32	0.392	0.414	0.426	0.427	0.392	0.329	0.26	0.158	0.041
MET A380	2mFo-DFc	298.8	0.079	-0.046	-0.171	-0.299	-0.422	-0.545	-0.664	-0.73	-0.801	-0.873	-0.873	-0.868	-0.872	-0.839	-0.799	-0.754	-0.716	-0.671	-0.623	-0.58	-0.545	-0.517	-0.494	-0.466	-0.441	-0.418	-0.399	-0.382	-0.382	-0.388	-0.4	-0.416	-0.435	-0.455	-0.48	-0.508	-0.533	-0.541	-0.544	-0.538	-0.503	-0.453	-0.386	-0.259	-0.117	0.033	0.211
ASN A381	2mFo-DFc	288.5	-0.706	-0.728	-0.743	-0.769	-0.779	-0.783	-0.796	-0.78	-0.76	-0.734	-0.692	-0.639	-0.582	-0.529	-0.466	-0.381	-0.324	-0.262	-0.202	-0.163	-0.123	-0.083	-0.07	-0.06	-0.043	-0.06	-0.082	-0.1	-0.129	-0.165	-0.204	-0.239	-0.274	-0.323	-0.379	-0.415	-0.456	-0.501	-0.537	-0.575	-0.592	-0.58	-0.556	-0.476	-0.364	-0.229	-0.038
GLU A382	2mFo-DFc	49	0.136	0.172	0.208	0.26	0.315	0.371	0.423	0.477	0.527	0.558	0.586	0.61	0.604	0.579	0.538	0.494	0.44	0.383	0.341	0.31	0.286	0.267	0.262	0.258	0.253	0.239	0.216	0.194	0.176	0.155	0.138	0.128	0.125	0.133	0.149	0.167	0.188	0.206	0.222	0.222	0.224	0.224	0.212	0.208	0.206	0.185	0.171
LYS A383	2mFo-DFc	296.8	0.361	0.326	0.272	0.214	0.164	0.084	0.012	-0.043	-0.093	-0.138	-0.174	-0.182	-0.194	-0.24	-0.282	-0.301	-0.323	-0.345	-0.381	-0.412	-0.434	-0.449	-0.456	-0.433	-0.408	-0.402	-0.399	-0.389	-0.371	-0.389	-0.39	-0.401	-0.421	-0.445	-0.471	-0.495	-0.516	-0.525	-0.53	-0.525	-0.507	-0.477	-0.43	-0.369	-0.292	-0.195	-0.088
CYS A384	2mFo-DFc	198.5	-0.426	-0.496	-0.577	-0.566	-0.538	-0.506	-0.464	-0.418	-0.371	-0.365	-0.364	-0.362	-0.394	-0.435	-0.476	-0.518	-0.564	-0.595	-0.628	-0.649	-0.668	-0.676	-0.666	-0.617	-0.557	-0.483	-0.356	-0.216	0.007	0.268	0.574	0.947	1.37	1.809	2.26	2.751	3.132	3.399	3.572	3.648	3.527	3.261	2.851	2.352	1.802	1.262	0.72
THR A385	2mFo-DFc	282.8	-0.251	-0.276	-0.343	-0.405	-0.463	-0.527	-0.578	-0.61	-0.622	-0.62	-0.599	-0.563	-0.521	-0.47	-0.409	-0.342	-0.265	-0.17	-0.055	0.086	0.248	0.432	0.638	0.827	0.983	1.141	1.3	1.38	1.444	1.498	1.476	1.41	1.342	1.26	1.182	1.101	1.002	0.914	0.842	0.756	0.683	0.623	0.544	0.48	0.422	0.355	0.299
GLU A386	2mFo-DFc	196.2	-0.439	-0.453	-0.459	-0.456	-0.427	-0.385	-0.348	-0.33	-0.322	-0.322	-0.315	-0.304	-0.284	-0.263	-0.233	-0.183	-0.127	-0.06	0.018	0.117	0.213	0.312	0.416	0.508	0.589	0.67	0.747	0.805	0.829	0.82	0.809	0.798	0.778	0.752	0.741	0.748	0.744	0.757	0.782	0.816	0.789	0.757	0.71	0.661	0.561	0.45	0.337
TYR A387	2mFo-DFc	56.3	0.642	0.872	1.107	1.352	1.547	1.696	1.832	1.893	1.928	1.96	1.937	1.868	1.801	1.73	1.665	1.601	1.458	1.251	1.038	0.821	0.592	0.341	0.111	-0.088	-0.247	-0.321	-0.347	-0.333	-0.276	-0.191	-0.1	-0.009	0.076	0.111	0.105	0.087	0.066	0.031	-0.028	-0.073	-0.123	-0.18	-0.227	-0.296	-0.375	-0.452	-0.553
TRP A388	2mFo-DFc	59.2	1.647	1.921	2.187	2.377	2.575	2.717	2.769	2.798	2.84	2.843	2.777	2.713	2.681	2.606	2.472	2.317	2.15	1.9	1.656	1.411	1.11	0.805	0.517	0.269	0.067	-0.106	-0.208	-0.28	-0.328	-0.337	-0.301	-0.254	-0.21	-0.174	-0.132	-0.107	-0.11	-0.104	-0.098	-0.179	-0.26	-0.335	-0.422	-0.524	-0.653	-0.775	-0.89
PRO A389	2mFo-DFc	12.4	1.127	1.129	1.023	0.896	0.753	0.577	0.384	0.194	0.02	-0.137	-0.277	-0.385	-0.464	-0.515	-0.552	-0.578	-0.595	-0.603	-0.605	-0.596	-0.577	-0.545	-0.496	-0.431	-0.358	-0.283	-0.219	-0.17	-0.14	-0.11	-0.101	-0.118	-0.157	-0.218	-0.283	-0.36	-0.444	-0.537	-0.621	-0.686	-0.729	-0.77	-0.786	-0.758	-0.734	-0.706	-0.663
GLU A390	2mFo-DFc	265.6	-0.096	-0.107	-0.133	-0.182	-0.246	-0.321	-0.407	-0.497	-0.588	-0.675	-0.765	-0.848	-0.92	-0.995	-1.058	-1.077	-1.095	-1.11	-1.099	-1.079	-1.051	-1.011	-0.966	-0.922	-0.865	-0.803	-0.747	-0.691	-0.628	-0.574	-0.527	-0.462	-0.389	-0.312	-0.238	-0.162	-0.08	0	0.066	0.128	0.179	0.206	0.227	0.229	0.214	0.196	0.163
GLU A391	2mFo-DFc	329.7	0.379	0.352	0.334	0.328	0.336	0.339	0.332	0.314	0.294	0.257	0.196	0.135	0.074	0.005	-0.085	-0.172	-0.256	-0.337	-0.418	-0.492	-0.557	-0.591	-0.609	-0.611	-0.576	-0.519	-0.46	-0.401	-0.319	-0.231	-0.144	-0.082	-0.061	-0.044	-0.015	-0.003	-0.048	-0.084	-0.117	-0.17	-0.214	-0.248	-0.259	-0.263	-0.254	-0.221	-0.192
GLN A392	2mFo-DFc	206.7	-0.576	-0.551	-0.517	-0.482	-0.437	-0.371	-0.299	-0.248	-0.208	-0.169	-0.137	-0.147	-0.16	-0.179	-0.231	-0.28	-0.329	-0.379	-0.426	-0.46	-0.448	-0.419	-0.365	-0.293	-0.21	-0.096	0.068	0.229	0.39	0.553	0.717	0.871	1.018	1.092	1.17	1.262	1.333	1.361	1.403	1.452	1.471	1.47	1.465	1.46	1.41	1.347	1.267
VAL A393	2mFo-DFc	76.3	0.624	0.685	0.758	0.812	0.868	0.921	0.976	1.034	1.066	1.081	1.111	1.118	1.12	1.138	1.131	1.121	1.101	1.055	1.009	0.972	0.944	0.903	0.866	0.832	0.812	0.809	0.819	0.843	0.882	0.934	0.994	1.041	1.1	1.169	1.186	1.214	1.243	1.202	1.156	1.125	1.088	1.03	0.974	0.917	0.847	0.794	0.722
TYR A395	2mFo-DFc	287.6	-0.075	-0.22	-0.342	-0.434	-0.499	-0.546	-0.584	-0.619	-0.644	-0.659	-0.68	-0.716	-0.744	-0.772	-0.806	-0.826	-0.834	-0.837	-0.831	-0.82	-0.822	-0.818	-0.821	-0.844	-0.875	-0.894	-0.921	-0.953	-0.987	-1.02	-1.002	-0.977	-0.955	-0.925	-0.87	-0.796	-0.718	-0.637	-0.556	-0.457	-0.347	-0.228	-0.104	0.036	0.192	0.35	0.529
ASP A396	2mFo-DFc	284.8	-0.769	-0.777	-0.764	-0.745	-0.722	-0.689	-0.635	-0.589	-0.551	-0.527	-0.509	-0.487	-0.459	-0.442	-0.427	-0.399	-0.372	-0.358	-0.335	-0.309	-0.29	-0.259	-0.22	-0.178	-0.132	-0.079	-0.022	0.016	0.04	0.069	0.089	0.087	0.069	0.053	0.043	0.034	0.029	0.031	0.033	0.044	0.056	0.068	0.083	0.095	0.109	0.143	0.183
VAL A398	2mFo-DFc	51.6	0.047	0.095	0.152	0.219	0.284	0.354	0.426	0.467	0.517	0.553	0.564	0.588	0.579	0.558	0.542	0.505	0.468	0.448	0.439	0.426	0.415	0.423	0.428	0.453	0.5	0.532	0.58	0.647	0.651	0.671	0.706	0.689	0.688	0.7	0.669	0.617	0.572	0.532	0.459	0.382	0.323	0.269	0.225	0.198	0.173	0.16	0.158
GLU A399	2mFo-DFc	177.1	-0.47	-0.499	-0.518	-0.509	-0.497	-0.486	-0.487	-0.504	-0.523	-0.553	-0.611	-0.675	-0.741	-0.8	-0.853	-0.881	-0.889	-0.888	-0.849	-0.794	-0.727	-0.65	-0.559	-0.462	-0.358	-0.244	-0.118	0.004	0.115	0.229	0.331	0.405	0.476	0.545	0.593	0.598	0.6	0.597	0.549	0.493	0.413	0.309	0.192	0.082	-0.018	-0.106	-0.182
ILE A400	2mFo-DFc	300.5	0.002	-0.176	-0.338	-0.474	-0.585	-0.681	-0.738	-0.765	-0.796	-0.81	-0.823	-0.837	-0.824	-0.802	-0.772	-0.738	-0.678	-0.612	-0.514	-0.405	-0.271	-0.117	0.072	0.275	0.493	0.73	0.979	1.202	1.408	1.617	1.728	1.807	1.88	1.831	1.736	1.637	1.541	1.411	1.276	1.157	1.059	0.935	0.825	0.723	0.601	0.501	0.416
THR A401	2mFo-DFc	325.1	1.038	0.869	0.726	0.611	0.518	0.456	0.415	0.396	0.388	0.346	0.306	0.278	0.214	0.146	0.09	0.002	-0.082	-0.154	-0.232	-0.299	-0.353	-0.381	-0.399	-0.405	-0.358	-0.287	-0.204	-0.106	0.015	0.144	0.282	0.406	0.534	0.668	0.751	0.836	0.926	0.954	0.954	0.958	0.941	0.895	0.858	0.823	0.787	0.733	0.683
VAL A402	2mFo-DFc	175.1	-0.259	-0.32	-0.385	-0.442	-0.474	-0.501	-0.557	-0.612	-0.667	-0.738	-0.815	-0.889	-0.959	-0.981	-0.989	-0.991	-0.966	-0.928	-0.829	-0.734	-0.641	-0.491	-0.326	-0.161	0.04	0.266	0.514	0.749	1.008	1.281	1.456	1.643	1.84	1.88	1.839	1.781	1.71	1.58	1.437	1.268	1.1	0.961	0.811	0.688	0.591	0.511	0.463
GLN A403	2mFo-DFc	298.5	-0.771	-0.812	-0.845	-0.854	-0.823	-0.774	-0.732	-0.697	-0.664	-0.636	-0.603	-0.566	-0.527	-0.517	-0.509	-0.499	-0.507	-0.513	-0.505	-0.474	-0.452	-0.435	-0.419	-0.398	-0.371	-0.352	-0.337	-0.302	-0.278	-0.26	-0.248	-0.241	-0.22	-0.196	-0.189	-0.207	-0.218	-0.213	-0.222	-0.217	-0.194	-0.164	-0.124	-0.07	-0.019	0.036	0.11
LYS A404	2mFo-DFc	169.5	-0.104	-0.149	-0.201	-0.266	-0.348	-0.432	-0.532	-0.626	-0.714	-0.798	-0.883	-0.961	-1.006	-1.027	-1.045	-1.059	-1.026	-0.977	-0.915	-0.806	-0.674	-0.523	-0.36	-0.178	0.013	0.184	0.37	0.555	0.698	0.841	0.981	1.103	1.17	1.215	1.252	1.253	1.175	1.086	0.998	0.893	0.733	0.586	0.455	0.332	0.211	0.108	0.021
VAL A405	2mFo-DFc	178	-0.079	-0.199	-0.292	-0.329	-0.354	-0.354	-0.322	-0.285	-0.244	-0.201	-0.177	-0.178	-0.196	-0.219	-0.257	-0.31	-0.354	-0.382	-0.389	-0.358	-0.283	-0.168	-0.014	0.154	0.357	0.597	0.873	1.139	1.382	1.634	1.896	2.114	2.228	2.319	2.341	2.269	2.197	2.066	1.902	1.759	1.609	1.481	1.388	1.294	1.206	1.161	1.152
ILE A406	2mFo-DFc	313.5	0.122	-0.025	-0.149	-0.239	-0.288	-0.332	-0.407	-0.485	-0.56	-0.624	-0.704	-0.784	-0.865	-0.92	-0.945	-0.951	-0.946	-0.896	-0.836	-0.762	-0.646	-0.51	-0.371	-0.233	-0.079	0.065	0.204	0.365	0.526	0.678	0.851	1.011	1.161	1.303	1.363	1.4	1.432	1.396	1.311	1.197	1.017	0.798	0.586	0.379	0.157	-0.041	-0.215
HIS A407	2mFo-DFc	272.2	0.105	0.062	0.032	0.016	0.013	-0.009	-0.045	-0.071	-0.086	-0.114	-0.143	-0.154	-0.15	-0.155	-0.155	-0.147	-0.137	-0.152	-0.171	-0.193	-0.229	-0.263	-0.294	-0.318	-0.336	-0.342	-0.305	-0.254	-0.192	-0.096	0.013	0.135	0.278	0.428	0.56	0.691	0.805	0.921	1.046	1.159	1.233	1.333	1.459	1.576	1.629	1.707	1.808
THR A408	2mFo-DFc	76.9	0.672	0.668	0.696	0.787	0.929	1.087	1.266	1.479	1.72	1.987	2.187	2.306	2.429	2.557	2.684	2.657	2.525	2.408	2.307	2.133	1.863	1.609	1.371	1.112	0.809	0.527	0.27	0.044	-0.162	-0.341	-0.49	-0.598	-0.652	-0.679	-0.693	-0.69	-0.663	-0.616	-0.558	-0.519	-0.469	-0.417	-0.399	-0.379	-0.343	-0.308	-0.273
GLU A409	2mFo-DFc	204.7	-0.196	-0.212	-0.222	-0.231	-0.242	-0.269	-0.309	-0.363	-0.43	-0.518	-0.609	-0.705	-0.804	-0.898	-0.975	-1.038	-1.091	-1.095	-1.091	-1.075	-1.02	-0.949	-0.87	-0.78	-0.708	-0.649	-0.57	-0.498	-0.429	-0.312	-0.173	-0.033	0.134	0.333	0.537	0.743	0.94	1.133	1.313	1.408	1.468	1.515	1.549	1.491	1.423	1.357	1.25
ASP A410	2mFo-DFc	303.7	0.076	0	0.008	0.005	0.007	0.01	-0.04	-0.089	-0.154	-0.259	-0.35	-0.444	-0.545	-0.618	-0.673	-0.72	-0.764	-0.812	-0.835	-0.839	-0.849	-0.873	-0.886	-0.899	-0.909	-0.907	-0.898	-0.88	-0.855	-0.824	-0.791	-0.76	-0.734	-0.71	-0.691	-0.688	-0.693	-0.709	-0.735	-0.766	-0.796	-0.814	-0.825	-0.801	-0.748	-0.691	-0.575
TYR A411	2mFo-DFc	57.6	1.417	1.754	2.085	2.372	2.656	2.94	3.123	3.266	3.37	3.463	3.443	3.388	3.344	3.285	3.127	2.967	2.7	2.339	1.996	1.677	1.358	0.981	0.633	0.318	0.052	-0.163	-0.359	-0.531	-0.667	-0.759	-0.832	-0.88	-0.885	-0.875	-0.853	-0.826	-0.788	-0.754	-0.736	-0.715	-0.706	-0.729	-0.766	-0.812	-0.867	-0.926	-0.99
ARG A412	2mFo-DFc	308.2	1.421	1.282	1.125	0.907	0.702	0.5	0.29	0.096	-0.061	-0.146	-0.216	-0.274	-0.316	-0.324	-0.301	-0.274	-0.283	-0.299	-0.324	-0.385	-0.462	-0.53	-0.603	-0.678	-0.736	-0.759	-0.761	-0.758	-0.75	-0.749	-0.742	-0.732	-0.741	-0.783	-0.815	-0.858	-0.925	-0.97	-1.009	-1.043	-1.054	-1.041	-1.014	-0.978	-0.922	-0.816	-0.708
LEU A413	2mFo-DFc	165.9	-0.445	-0.41	-0.367	-0.339	-0.32	-0.352	-0.385	-0.437	-0.483	-0.537	-0.607	-0.658	-0.699	-0.701	-0.688	-0.669	-0.6	-0.478	-0.355	-0.208	-0.012	0.198	0.427	0.682	0.97	1.235	1.513	1.823	2.083	2.342	2.586	2.817	3	3.079	3.142	3.104	3.019	2.849	2.591	2.245	1.882	1.51	1.11	0.734	0.401	0.11	-0.131
ARG A414	2mFo-DFc	285	-0.479	-0.55	-0.591	-0.623	-0.66	-0.696	-0.721	-0.754	-0.775	-0.773	-0.779	-0.79	-0.789	-0.75	-0.704	-0.653	-0.588	-0.506	-0.406	-0.343	-0.28	-0.203	-0.116	-0.106	-0.097	-0.091	-0.106	-0.152	-0.208	-0.283	-0.373	-0.475	-0.574	-0.679	-0.78	-0.834	-0.871	-0.902	-0.904	-0.873	-0.812	-0.716	-0.587	-0.43	-0.253	-0.047	0.184
LEU A415	2mFo-DFc	310.7	0.129	-0.104	-0.332	-0.524	-0.678	-0.822	-0.944	-1.025	-1.098	-1.131	-1.114	-1.068	-1.02	-0.963	-0.923	-0.883	-0.875	-0.873	-0.864	-0.892	-0.924	-0.943	-0.972	-1.002	-1.022	-1.013	-0.979	-0.946	-0.915	-0.868	-0.804	-0.741	-0.691	-0.648	-0.601	-0.593	-0.592	-0.58	-0.618	-0.655	-0.685	-0.745	-0.789	-0.792	-0.766	-0.719	-0.658
ILE A416	2mFo-DFc	295.1	-0.06	-0.149	-0.222	-0.268	-0.336	-0.387	-0.415	-0.467	-0.52	-0.571	-0.629	-0.686	-0.743	-0.76	-0.736	-0.714	-0.685	-0.592	-0.469	-0.345	-0.183	0.021	0.241	0.476	0.733	1.008	1.222	1.435	1.619	1.714	1.805	1.871	1.851	1.782	1.7	1.603	1.448	1.233	1.033	0.845	0.647	0.471	0.318	0.175	0.054	-0.016	-0.029
SER A417	2mFo-DFc	42.8	0.833	0.948	1.041	1.141	1.227	1.305	1.301	1.278	1.252	1.219	1.147	1.06	0.975	0.889	0.815	0.753	0.705	0.676	0.66	0.636	0.609	0.6	0.549	0.512	0.493	0.489	0.448	0.418	0.401	0.407	0.434	0.432	0.416	0.414	0.417	0.371	0.334	0.299	0.244	0.186	0.145	0.128	0.099	0.076	0.063	0.058	0.065
LEU A418	2mFo-DFc	319.3	1.11	0.864	0.636	0.433	0.253	0.05	-0.104	-0.226	-0.358	-0.469	-0.547	-0.608	-0.648	-0.666	-0.65	-0.614	-0.571	-0.521	-0.463	-0.408	-0.35	-0.291	-0.283	-0.283	-0.28	-0.285	-0.331	-0.376	-0.431	-0.481	-0.547	-0.608	-0.64	-0.661	-0.674	-0.688	-0.701	-0.701	-0.69	-0.68	-0.675	-0.659	-0.639	-0.608	-0.555	-0.481	-0.387
LYS A419	2mFo-DFc	302	-0.102	-0.18	-0.25	-0.312	-0.382	-0.461	-0.527	-0.535	-0.534	-0.53	-0.498	-0.447	-0.382	-0.319	-0.258	-0.198	-0.154	-0.125	-0.095	-0.076	-0.079	-0.08	-0.084	-0.104	-0.124	-0.14	-0.156	-0.167	-0.169	-0.168	-0.169	-0.167	-0.165	-0.175	-0.192	-0.214	-0.24	-0.264	-0.27	-0.267	-0.257	-0.235	-0.202	-0.149	-0.077	-0.001	0.073
SER A420	2mFo-DFc	265.6	-0.68	-0.68	-0.687	-0.711	-0.735	-0.766	-0.801	-0.828	-0.843	-0.845	-0.831	-0.799	-0.712	-0.61	-0.504	-0.399	-0.28	-0.177	-0.094	-0.033	0.021	0.039	0.041	0.031	-0.008	-0.062	-0.113	-0.155	-0.185	-0.207	-0.221	-0.226	-0.212	-0.195	-0.178	-0.161	-0.142	-0.09	-0.032	0.028	0.089	0.167	0.259	0.364	0.472	0.576	0.692
THR A422	2mFo-DFc	43.5	0.391	0.448	0.513	0.56	0.596	0.636	0.642	0.634	0.624	0.593	0.548	0.495	0.438	0.381	0.325	0.272	0.222	0.185	0.162	0.149	0.139	0.126	0.111	0.094	0.073	0.047	0.015	-0.005	-0.01	-0.011	0.007	0.038	0.091	0.159	0.23	0.305	0.373	0.437	0.492	0.508	0.525	0.531	0.497	0.471	0.442	0.386	0.337
GLU A423	2mFo-DFc	179.1	-0.392	-0.404	-0.415	-0.398	-0.373	-0.346	-0.32	-0.303	-0.282	-0.262	-0.273	-0.294	-0.318	-0.344	-0.384	-0.42	-0.453	-0.47	-0.464	-0.455	-0.433	-0.373	-0.301	-0.224	-0.136	-0.044	0.037	0.127	0.218	0.306	0.395	0.454	0.509	0.564	0.611	0.624	0.64	0.659	0.623	0.585	0.553	0.525	0.469	0.414	0.367	0.321	0.262
GLU A424	2mFo-DFc	202.3	-0.187	-0.162	-0.138	-0.105	-0.069	-0.056	-0.033	-0.013	-0.034	-0.044	-0.045	-0.06	-0.073	-0.069	-0.038	0.014	0.068	0.134	0.212	0.284	0.336	0.39	0.445	0.493	0.537	0.591	0.635	0.698	0.783	0.879	0.962	1.034	1.121	1.225	1.251	1.25	1.264	1.236	1.169	1.111	1.015	0.891	0.758	0.619	0.474	0.326	0.192
ARG A425	2mFo-DFc	303	0.677	0.557	0.429	0.31	0.197	0.079	-0.04	-0.154	-0.263	-0.365	-0.449	-0.525	-0.589	-0.644	-0.708	-0.779	-0.839	-0.889	-0.965	-1.033	-1.085	-1.142	-1.193	-1.23	-1.255	-1.269	-1.277	-1.264	-1.217	-1.17	-1.123	-1.061	-0.983	-0.894	-0.806	-0.736	-0.661	-0.571	-0.478	-0.401	-0.342	-0.295	-0.243	-0.181	-0.115	-0.044	0.041
LEU A427	2mFo-DFc	163.9	-0.839	-0.825	-0.843	-0.853	-0.849	-0.85	-0.836	-0.8	-0.764	-0.744	-0.708	-0.658	-0.598	-0.556	-0.509	-0.426	-0.308	-0.169	-0.015	0.155	0.367	0.62	0.894	1.182	1.454	1.744	2.042	2.314	2.524	2.67	2.813	2.931	2.993	2.939	2.891	2.849	2.727	2.547	2.361	2.137	1.863	1.57	1.265	0.955	0.646	0.341	0.104
LYS A428	2mFo-DFc	305.4	0.014	-0.189	-0.337	-0.459	-0.553	-0.627	-0.706	-0.773	-0.823	-0.894	-0.962	-1.018	-1.073	-1.125	-1.181	-1.222	-1.239	-1.238	-1.251	-1.248	-1.229	-1.227	-1.218	-1.202	-1.192	-1.172	-1.141	-1.103	-1.065	-1.031	-0.992	-0.924	-0.844	-0.759	-0.673	-0.565	-0.443	-0.337	-0.245	-0.183	-0.151	-0.115	-0.075	-0.041	0.002	0.057	0.164
HIS A429	2mFo-DFc	178.9	-0.957	-0.984	-0.998	-0.999	-0.999	-0.979	-0.957	-0.926	-0.9	-0.881	-0.874	-0.86	-0.852	-0.858	-0.883	-0.905	-0.911	-0.871	-0.817	-0.709	-0.52	-0.294	0.017	0.415	0.829	1.269	1.761	2.241	2.693	3.061	3.363	3.562	3.734	3.875	3.885	3.886	3.845	3.688	3.527	3.302	2.998	2.682	2.328	1.946	1.58	1.217	0.889
TYR A430	2mFo-DFc	289.3	-0.351	-0.466	-0.552	-0.604	-0.582	-0.539	-0.492	-0.461	-0.421	-0.402	-0.422	-0.438	-0.448	-0.444	-0.434	-0.423	-0.41	-0.386	-0.342	-0.308	-0.306	-0.293	-0.3	-0.328	-0.347	-0.379	-0.419	-0.457	-0.476	-0.498	-0.526	-0.558	-0.576	-0.589	-0.607	-0.629	-0.635	-0.621	-0.595	-0.518	-0.426	-0.297	-0.08	0.158	0.461	0.855	1.262
TRP A431	2mFo-DFc	181.4	-0.78	-0.736	-0.687	-0.634	-0.567	-0.506	-0.452	-0.402	-0.374	-0.372	-0.383	-0.41	-0.45	-0.498	-0.544	-0.585	-0.613	-0.626	-0.623	-0.589	-0.533	-0.454	-0.336	-0.194	-0.025	0.184	0.42	0.733	1.081	1.457	1.858	2.257	2.664	3.059	3.293	3.482	3.657	3.541	3.397	3.229	2.818	2.422	2.037	1.602	1.203	0.847	0.557
PHE A432	2mFo-DFc	180.9	-1.144	-1.097	-1.037	-0.972	-0.935	-0.89	-0.852	-0.842	-0.829	-0.803	-0.794	-0.796	-0.808	-0.797	-0.754	-0.712	-0.666	-0.548	-0.413	-0.257	-0.058	0.183	0.463	0.765	1.097	1.467	1.823	2.101	2.395	2.699	3.005	3.201	3.328	3.408	3.462	3.52	3.543	3.475	3.398	3.244	2.968	2.671	2.297	1.848	1.394	0.936	0.487
THR A433	2mFo-DFc	46.1	0.931	1.195	1.471	1.739	1.941	2.168	2.416	2.498	2.514	2.511	2.444	2.29	2.075	1.829	1.583	1.315	1.018	0.744	0.49	0.255	0.057	-0.105	-0.222	-0.312	-0.388	-0.44	-0.475	-0.506	-0.539	-0.58	-0.61	-0.619	-0.633	-0.658	-0.685	-0.692	-0.682	-0.655	-0.616	-0.545	-0.46	-0.361	-0.256	-0.131	0.01	0.149	0.278
SER A434	2mFo-DFc	306.2	0.37	0.254	0.17	0.095	0.041	-0.004	-0.039	-0.069	-0.09	-0.109	-0.135	-0.161	-0.188	-0.216	-0.256	-0.292	-0.324	-0.352	-0.367	-0.36	-0.341	-0.307	-0.253	-0.245	-0.242	-0.244	-0.3	-0.39	-0.496	-0.619	-0.754	-0.873	-0.972	-1.014	-1.052	-1.087	-1.069	-1.004	-0.944	-0.887	-0.829	-0.745	-0.647	-0.554	-0.472	-0.376	-0.266
TRP A435	2mFo-DFc	187.8	-0.432	-0.506	-0.573	-0.639	-0.704	-0.726	-0.726	-0.724	-0.706	-0.67	-0.63	-0.598	-0.559	-0.526	-0.508	-0.487	-0.454	-0.427	-0.399	-0.361	-0.299	-0.21	-0.075	0.121	0.358	0.639	0.966	1.315	1.695	2.053	2.436	2.825	3.053	3.201	3.347	3.481	3.521	3.483	3.372	3.163	2.927	2.691	2.365	2.012	1.65	1.248	0.845
PRO A436	2mFo-DFc	33	1.972	2.244	2.502	2.643	2.745	2.803	2.656	2.493	2.302	2.026	1.772	1.491	1.209	0.94	0.68	0.445	0.238	0.108	-0.009	-0.119	-0.183	-0.197	-0.239	-0.27	-0.287	-0.36	-0.423	-0.496	-0.614	-0.727	-0.85	-0.984	-1.115	-1.232	-1.342	-1.436	-1.509	-1.523	-1.538	-1.533	-1.526	-1.514	-1.459	-1.389	-1.333	-1.3	-1.271
ASP A437	2mFo-DFc	153.8	-0.755	-0.787	-0.799	-0.804	-0.785	-0.752	-0.699	-0.646	-0.607	-0.57	-0.531	-0.493	-0.461	-0.423	-0.356	-0.256	-0.14	-0.001	0.152	0.308	0.474	0.65	0.824	0.996	1.158	1.319	1.488	1.663	1.794	1.854	1.911	1.923	1.894	1.815	1.692	1.531	1.356	1.165	0.986	0.828	0.693	0.578	0.462	0.357	0.274	0.208	0.142
GLN A438	2mFo-DFc	307.9	0.275	0.249	0.223	0.202	0.189	0.175	0.16	0.118	0.074	0.038	-0.005	-0.06	-0.11	-0.157	-0.201	-0.234	-0.254	-0.26	-0.251	-0.23	-0.203	-0.167	-0.122	-0.083	-0.03	0.034	0.105	0.113	0.14	0.181	0.18	0.159	0.151	0.101	0.022	-0.061	-0.162	-0.266	-0.361	-0.4	-0.425	-0.444	-0.452	-0.371	-0.257	-0.137	-0.008
LYS A439	2mFo-DFc	280.3	-0.072	-0.219	-0.346	-0.46	-0.552	-0.621	-0.667	-0.695	-0.693	-0.658	-0.618	-0.556	-0.459	-0.372	-0.312	-0.233	-0.176	-0.165	-0.191	-0.248	-0.315	-0.372	-0.438	-0.489	-0.529	-0.557	-0.573	-0.57	-0.53	-0.517	-0.502	-0.49	-0.513	-0.525	-0.532	-0.546	-0.563	-0.535	-0.507	-0.476	-0.406	-0.32	-0.213	-0.071	0.099	0.291	0.493
THR A440	2mFo-DFc	53.2	1.304	1.561	1.869	2.221	2.551	2.903	3.235	3.395	3.526	3.671	3.776	3.699	3.555	3.373	3.153	2.834	2.462	2.132	1.816	1.483	1.177	0.898	0.644	0.407	0.208	0.059	-0.074	-0.17	-0.211	-0.238	-0.25	-0.248	-0.237	-0.217	-0.195	-0.211	-0.216	-0.21	-0.249	-0.276	-0.29	-0.338	-0.363	-0.362	-0.325	-0.259	-0.165
PRO A441	2mFo-DFc	336.9	1.599	1.298	0.994	0.703	0.437	0.174	-0.044	-0.17	-0.291	-0.396	-0.461	-0.466	-0.466	-0.452	-0.436	-0.428	-0.422	-0.404	-0.42	-0.43	-0.44	-0.484	-0.532	-0.576	-0.607	-0.647	-0.695	-0.728	-0.72	-0.712	-0.698	-0.657	-0.586	-0.499	-0.422	-0.325	-0.233	-0.178	-0.113	-0.075	-0.072	-0.069	-0.081	-0.118	-0.157	-0.197	-0.254
ASP A442	2mFo-DFc	53.4	1.456	1.723	2.023	2.322	2.592	2.872	3.072	3.268	3.456	3.53	3.598	3.622	3.493	3.336	3.168	2.965	2.644	2.33	2.02	1.631	1.265	0.935	0.663	0.443	0.241	0.073	-0.027	-0.084	-0.105	-0.132	-0.144	-0.14	-0.12	-0.104	-0.11	-0.123	-0.161	-0.211	-0.268	-0.323	-0.379	-0.429	-0.46	-0.474	-0.476	-0.439	-0.382
ARG A443	2mFo-DFc	314.2	0.28	0.099	-0.091	-0.261	-0.408	-0.532	-0.642	-0.723	-0.762	-0.791	-0.791	-0.726	-0.661	-0.601	-0.524	-0.457	-0.415	-0.392	-0.396	-0.406	-0.448	-0.492	-0.539	-0.577	-0.619	-0.674	-0.718	-0.733	-0.725	-0.709	-0.689	-0.668	-0.635	-0.59	-0.556	-0.532	-0.533	-0.55	-0.575	-0.632	-0.695	-0.751	-0.78	-0.782	-0.759	-0.633	-0.474
PRO A445	2mFo-DFc	329.3	1.231	0.941	0.667	0.432	0.264	0.111	0.005	-0.054	-0.117	-0.165	-0.181	-0.213	-0.262	-0.324	-0.381	-0.424	-0.468	-0.5	-0.528	-0.539	-0.533	-0.524	-0.503	-0.468	-0.429	-0.4	-0.381	-0.372	-0.377	-0.398	-0.423	-0.444	-0.476	-0.509	-0.545	-0.58	-0.599	-0.616	-0.619	-0.605	-0.588	-0.562	-0.531	-0.493	-0.437	-0.389	-0.338
PRO A446	2mFo-DFc	341	2.086	1.786	1.465	1.088	0.751	0.455	0.202	-0.009	-0.169	-0.288	-0.385	-0.462	-0.529	-0.59	-0.641	-0.664	-0.672	-0.665	-0.644	-0.593	-0.558	-0.528	-0.496	-0.466	-0.476	-0.486	-0.487	-0.513	-0.531	-0.537	-0.524	-0.508	-0.484	-0.456	-0.435	-0.399	-0.354	-0.301	-0.26	-0.207	-0.145	-0.104	-0.046	-0.001	0.003	0.013	-0.004
LEU A447	2mFo-DFc	182.8	-0.999	-0.932	-0.877	-0.84	-0.798	-0.776	-0.782	-0.799	-0.834	-0.879	-0.923	-0.961	-0.998	-1.024	-1.028	-1.007	-0.957	-0.901	-0.836	-0.781	-0.706	-0.621	-0.524	-0.415	-0.294	-0.13	0.096	0.363	0.664	1.001	1.355	1.732	2.13	2.449	2.718	2.959	3.027	3.078	3.097	2.966	2.782	2.524	2.148	1.757	1.361	0.971	0.604
LEU A448	2mFo-DFc	184.7	-0.167	-0.19	-0.219	-0.249	-0.272	-0.283	-0.291	-0.327	-0.35	-0.382	-0.442	-0.484	-0.537	-0.596	-0.634	-0.675	-0.717	-0.751	-0.776	-0.769	-0.691	-0.596	-0.484	-0.348	-0.115	0.146	0.437	0.755	1.093	1.461	1.858	2.163	2.471	2.776	2.999	3.081	3.152	3.21	3.229	2.983	2.736	2.492	2.134	1.762	1.401	1.05	0.716
HIS A449	2mFo-DFc	188.6	-0.313	-0.404	-0.485	-0.538	-0.561	-0.577	-0.58	-0.56	-0.54	-0.523	-0.506	-0.509	-0.529	-0.557	-0.592	-0.629	-0.656	-0.65	-0.612	-0.535	-0.436	-0.297	-0.115	0.087	0.318	0.57	0.832	1.091	1.352	1.609	1.845	2.063	2.224	2.318	2.394	2.447	2.473	2.462	2.364	2.251	2.08	1.917	1.766	1.572	1.368	1.211	1.102
LEU A450	2mFo-DFc	176.9	-0.795	-0.728	-0.646	-0.569	-0.486	-0.387	-0.325	-0.283	-0.228	-0.249	-0.282	-0.305	-0.387	-0.455	-0.509	-0.555	-0.586	-0.604	-0.572	-0.487	-0.376	-0.24	-0.07	0.165	0.445	0.754	1.095	1.467	1.847	2.238	2.571	2.909	3.268	3.534	3.61	3.665	3.714	3.717	3.489	3.243	2.986	2.592	2.122	1.652	1.159	0.658	0.168
VAL A451	2mFo-DFc	162.8	-1.291	-1.321	-1.277	-1.173	-1.077	-1.015	-0.942	-0.887	-0.864	-0.886	-0.893	-0.947	-1.008	-1.072	-1.128	-1.12	-1.067	-1.004	-0.879	-0.616	-0.334	0.021	0.477	0.959	1.465	1.999	2.567	2.973	3.363	3.713	3.818	3.926	3.987	3.809	3.562	3.207	2.866	2.512	2.072	1.611	1.218	0.889	0.617	0.428	0.319	0.297	0.411
ARG A452	2mFo-DFc	304.4	-0.402	-0.468	-0.518	-0.528	-0.52	-0.514	-0.509	-0.519	-0.533	-0.544	-0.589	-0.64	-0.678	-0.753	-0.82	-0.871	-0.936	-0.989	-1.027	-1.055	-1.085	-1.099	-1.063	-1.048	-1.047	-1.051	-1.011	-0.978	-0.932	-0.873	-0.797	-0.732	-0.651	-0.56	-0.482	-0.413	-0.352	-0.308	-0.287	-0.28	-0.284	-0.255	-0.22	-0.138	-0.011	0.124	0.347
GLU A453	2mFo-DFc	160.2	-0.177	-0.087	-0.001	0.054	0.102	0.166	0.233	0.296	0.338	0.402	0.436	0.452	0.439	0.432	0.427	0.381	0.327	0.283	0.25	0.258	0.3	0.362	0.459	0.594	0.757	0.927	1.114	1.328	1.509	1.696	1.823	1.903	1.965	2.026	2.075	1.991	1.855	1.714	1.56	1.353	1.16	0.953	0.778	0.628	0.493	0.376	0.295
VAL A454	2mFo-DFc	167.9	-0.577	-0.603	-0.597	-0.58	-0.557	-0.521	-0.491	-0.538	-0.594	-0.646	-0.76	-0.886	-0.999	-1.115	-1.214	-1.282	-1.266	-1.226	-1.161	-1.006	-0.782	-0.488	-0.141	0.212	0.586	1.023	1.477	1.927	2.31	2.685	3.072	3.252	3.333	3.42	3.216	3.025	2.811	2.398	1.999	1.616	1.251	0.923	0.654	0.429	0.319	0.32	0.365
GLU A455	2mFo-DFc	85.1	0.007	0.032	0.06	0.13	0.219	0.324	0.449	0.588	0.725	0.872	0.984	1.086	1.195	1.276	1.282	1.284	1.279	1.256	1.19	1.079	0.978	0.893	0.813	0.724	0.661	0.617	0.574	0.547	0.531	0.516	0.501	0.477	0.451	0.412	0.363	0.313	0.264	0.19	0.101	0.003	-0.085	-0.162	-0.238	-0.31	-0.372	-0.418	-0.462
GLU A456	2mFo-DFc	181.4	-0.485	-0.496	-0.498	-0.488	-0.463	-0.424	-0.375	-0.327	-0.282	-0.241	-0.226	-0.228	-0.246	-0.279	-0.325	-0.373	-0.42	-0.464	-0.497	-0.504	-0.488	-0.455	-0.378	-0.283	-0.176	-0.023	0.152	0.327	0.501	0.67	0.819	0.958	1.091	1.157	1.221	1.283	1.265	1.25	1.223	1.14	1.058	0.97	0.856	0.743	0.629	0.517	0.411
GLN A459	2mFo-DFc	288.8	-0.641	-0.625	-0.599	-0.545	-0.484	-0.413	-0.343	-0.265	-0.187	-0.161	-0.116	-0.08	-0.078	-0.057	-0.055	-0.047	-0.034	-0.045	-0.085	-0.138	-0.197	-0.231	-0.277	-0.332	-0.419	-0.507	-0.576	-0.619	-0.681	-0.754	-0.815	-0.876	-0.927	-0.952	-0.959	-0.974	-1.008	-1.037	-0.989	-0.932	-0.877	-0.767	-0.629	-0.484	-0.269	-0.012	0.274
GLN A460	2mFo-DFc	286.6	-0.518	-0.58	-0.612	-0.628	-0.615	-0.577	-0.545	-0.515	-0.478	-0.44	-0.422	-0.42	-0.395	-0.374	-0.352	-0.33	-0.296	-0.268	-0.243	-0.234	-0.207	-0.182	-0.178	-0.162	-0.162	-0.177	-0.186	-0.227	-0.248	-0.266	-0.298	-0.34	-0.394	-0.452	-0.472	-0.501	-0.534	-0.559	-0.56	-0.548	-0.519	-0.457	-0.368	-0.252	-0.12	0.03	0.203
GLU A461	2mFo-DFc	300.4	-0.254	-0.403	-0.533	-0.634	-0.639	-0.667	-0.687	-0.697	-0.72	-0.715	-0.678	-0.679	-0.667	-0.637	-0.631	-0.612	-0.576	-0.539	-0.539	-0.546	-0.551	-0.542	-0.561	-0.591	-0.635	-0.726	-0.81	-0.873	-0.947	-1.023	-1.085	-1.141	-1.191	-1.201	-1.184	-1.159	-1.14	-1.101	-1.023	-0.893	-0.776	-0.632	-0.399	-0.135	0.121	0.39	0.686
PRO A463	2mFo-DFc	332.9	1.505	1.195	0.88	0.585	0.315	0.072	-0.108	-0.249	-0.373	-0.483	-0.57	-0.635	-0.704	-0.766	-0.81	-0.82	-0.84	-0.866	-0.886	-0.863	-0.863	-0.877	-0.898	-0.922	-0.954	-0.985	-1.012	-1.036	-1.052	-1.071	-1.079	-1.064	-1.056	-1.043	-1.027	-1.015	-1.003	-0.978	-0.955	-0.946	-0.951	-0.957	-0.948	-0.947	-0.936	-0.918	-0.896
HIS A464	2mFo-DFc	301.6	0.344	0.166	0.027	-0.061	-0.127	-0.15	-0.135	-0.1	-0.044	0.024	0.1	0.156	0.193	0.219	0.235	0.17	0.098	0.028	-0.064	-0.182	-0.309	-0.427	-0.539	-0.639	-0.726	-0.79	-0.843	-0.88	-0.895	-0.908	-0.919	-0.908	-0.888	-0.877	-0.875	-0.882	-0.894	-0.907	-0.935	-0.975	-1.012	-1.041	-1.059	-1.063	-1.023	-0.946	-0.84
CYS A465	2mFo-DFc	186.8	-0.633	-0.578	-0.574	-0.608	-0.657	-0.712	-0.743	-0.759	-0.762	-0.762	-0.712	-0.627	-0.563	-0.517	-0.505	-0.516	-0.564	-0.685	-0.813	-0.964	-1.118	-1.246	-1.292	-1.276	-1.14	-0.835	-0.404	0.17	0.899	1.886	2.979	4.02	4.979	5.915	6.883	7.421	7.655	7.672	7.068	6.454	5.546	4.484	3.448	2.411	1.42	0.494	-0.177
PRO A467	2mFo-DFc	332.5	1.592	1.161	0.75	0.336	-0.058	-0.382	-0.565	-0.695	-0.766	-0.78	-0.744	-0.693	-0.592	-0.465	-0.362	-0.307	-0.276	-0.205	-0.158	-0.191	-0.213	-0.219	-0.225	-0.23	-0.236	-0.239	-0.238	-0.248	-0.242	-0.229	-0.262	-0.274	-0.285	-0.355	-0.392	-0.422	-0.484	-0.534	-0.582	-0.622	-0.653	-0.685	-0.734	-0.77	-0.82	-0.884	-0.939
ILE A468	2mFo-DFc	292.4	-0.748	-0.834	-0.859	-0.866	-0.849	-0.82	-0.788	-0.758	-0.726	-0.693	-0.664	-0.636	-0.652	-0.676	-0.683	-0.687	-0.696	-0.693	-0.649	-0.555	-0.403	-0.194	0.083	0.441	0.83	1.213	1.625	2.089	2.499	2.731	2.899	3.072	3.094	3.01	2.917	2.607	2.182	1.784	1.307	0.842	0.413	0.061	-0.27	-0.474	-0.564	-0.616	-0.534
ILE A469	2mFo-DFc	285.7	-1.032	-1.074	-1.099	-1.085	-1.045	-0.991	-0.914	-0.806	-0.703	-0.62	-0.561	-0.518	-0.487	-0.469	-0.471	-0.462	-0.441	-0.404	-0.342	-0.226	-0.069	0.124	0.409	0.76	1.15	1.561	1.997	2.442	2.801	3.14	3.48	3.63	3.78	3.882	3.692	3.475	3.177	2.765	2.385	1.955	1.53	1.153	0.88	0.666	0.507	0.542	0.714
VAL A470	2mFo-DFc	182.8	-0.328	-0.581	-0.789	-0.913	-0.972	-0.992	-0.966	-0.921	-0.87	-0.805	-0.732	-0.7	-0.682	-0.674	-0.697	-0.746	-0.811	-0.888	-0.937	-0.986	-1.031	-1.022	-0.997	-0.921	-0.712	-0.466	-0.105	0.347	0.846	1.4	2	2.575	3.021	3.469	3.889	4.015	4.002	3.956	3.599	3.243	2.791	2.2	1.62	1.03	0.438	-0.109	-0.496
HIS A471	2mFo-DFc	69.2	-0.429	-0.113	0.281	0.746	1.271	1.791	2.266	2.715	3.169	3.45	3.704	3.943	4.105	4.198	4.171	4.047	3.823	3.606	3.286	2.869	2.445	1.937	1.397	0.856	0.365	-0.081	-0.482	-0.73	-0.88	-0.983	-1.026	-0.999	-0.9	-0.802	-0.718	-0.643	-0.584	-0.556	-0.535	-0.522	-0.492	-0.478	-0.469	-0.4	-0.297	-0.225	-0.2
CYS A472	2mFo-DFc	177.2	-0.706	-0.619	-0.478	-0.31	-0.145	-0.001	0.131	0.165	0.184	0.126	-0.011	-0.1	-0.223	-0.336	-0.452	-0.551	-0.666	-0.82	-0.948	-1.109	-1.293	-1.353	-1.37	-1.367	-1.154	-0.856	-0.493	0.045	0.647	1.282	1.934	2.625	3.057	3.38	3.66	3.511	3.26	2.876	2.394	1.875	1.331	0.849	0.498	0.275	0.166	0.221	0.332
SER A473	2mFo-DFc	180.9	-0.469	-0.321	-0.19	-0.068	0.056	0.194	0.336	0.481	0.535	0.57	0.611	0.633	0.6	0.528	0.44	0.334	0.213	0.089	-0.039	-0.158	-0.237	-0.307	-0.365	-0.339	-0.272	-0.182	-0.024	0.173	0.393	0.606	0.83	1.067	1.222	1.362	1.505	1.598	1.549	1.461	1.366	1.267	1.105	0.904	0.715	0.524	0.327	0.154	0.012
ILE A476	2mFo-DFc	56.1	0.382	0.615	0.92	1.3	1.738	2.234	2.66	3.017	3.313	3.602	3.684	3.551	3.407	3.197	2.81	2.431	2.026	1.582	1.162	0.802	0.485	0.188	0.001	-0.156	-0.305	-0.382	-0.416	-0.448	-0.476	-0.439	-0.392	-0.369	-0.37	-0.362	-0.344	-0.366	-0.386	-0.406	-0.434	-0.463	-0.49	-0.524	-0.567	-0.578	-0.542	-0.478	-0.385
ARG A478	2mFo-DFc	308.3	0.166	-0.014	-0.149	-0.25	-0.312	-0.302	-0.281	-0.248	-0.206	-0.152	-0.1	-0.069	-0.026	-0.011	-0.017	-0.014	-0.033	-0.065	-0.092	-0.166	-0.243	-0.311	-0.374	-0.451	-0.55	-0.597	-0.612	-0.671	-0.706	-0.715	-0.712	-0.709	-0.72	-0.723	-0.735	-0.763	-0.81	-0.852	-0.89	-0.951	-1.023	-1.084	-1.123	-1.132	-1.107	-1.067	-0.994
THR A479	2mFo-DFc	294	0.196	0.046	-0.108	-0.216	-0.278	-0.293	-0.281	-0.278	-0.237	-0.161	-0.07	-0.06	-0.041	0	0.059	0.074	0.035	0.015	0.023	0.038	0.079	0.192	0.331	0.519	0.774	1.07	1.393	1.741	2.135	2.482	2.785	2.987	3.161	3.211	3.26	3.251	3.105	2.855	2.571	2.265	1.938	1.663	1.383	1.161	1.015	0.949	0.944
CYS A481	2mFo-DFc	286.7	-0.759	-0.817	-0.867	-0.912	-0.947	-0.978	-1.009	-1.045	-1.088	-1.138	-1.188	-1.244	-1.268	-1.293	-1.32	-1.338	-1.348	-1.34	-1.336	-1.357	-1.405	-1.464	-1.531	-1.603	-1.656	-1.667	-1.647	-1.595	-1.513	-1.403	-1.256	-1.08	-0.893	-0.707	-0.549	-0.402	-0.259	-0.175	-0.124	-0.074	-0.092	-0.093	-0.08	-0.035	0.066	0.287	0.647
PHE A482	2mFo-DFc	172.6	-1.37	-1.307	-1.212	-1.113	-1.002	-0.897	-0.808	-0.744	-0.716	-0.702	-0.701	-0.741	-0.793	-0.842	-0.877	-0.9	-0.91	-0.851	-0.731	-0.569	-0.257	0.111	0.515	1.01	1.591	2.202	2.81	3.402	3.87	4.263	4.63	4.813	4.966	5.098	5.041	4.985	4.831	4.532	4.209	3.826	3.354	2.826	2.28	1.748	1.225	0.776	0.373
ILE A483	2mFo-DFc	291.3	-0.964	-1.006	-0.897	-0.766	-0.629	-0.502	-0.385	-0.298	-0.279	-0.246	-0.244	-0.291	-0.318	-0.383	-0.458	-0.51	-0.536	-0.504	-0.38	-0.267	-0.136	0.098	0.405	0.724	1.11	1.546	1.977	2.361	2.769	3.171	3.448	3.716	3.844	3.815	3.787	3.721	3.408	2.984	2.564	2.143	1.574	1.031	0.538	0.185	-0.112	-0.328	-0.267
THR A485	2mFo-DFc	302.3	0.328	0.168	0.058	0.01	-0.01	-0.007	0.02	0.07	0.096	0.109	0.141	0.116	0.075	0.048	-0.002	-0.083	-0.178	-0.257	-0.305	-0.328	-0.33	-0.319	-0.261	-0.155	0.006	0.209	0.459	0.775	1.154	1.499	1.891	2.28	2.666	2.891	3.054	3.207	3.348	3.253	3.016	2.77	2.432	2.037	1.666	1.328	1.025	0.767	0.675
SER A486	2mFo-DFc	309.7	0.234	-0.044	-0.252	-0.343	-0.389	-0.398	-0.348	-0.308	-0.264	-0.224	-0.18	-0.133	-0.111	-0.131	-0.149	-0.146	-0.118	-0.107	-0.068	-0.026	-0.032	-0.016	0.019	0.028	0.049	0.075	0.059	0.041	0.023	0.017	0.009	0.004	-0.007	-0.032	-0.067	-0.07	-0.148	-0.211	-0.26	-0.369	-0.479	-0.593	-0.709	-0.794	-0.79	-0.74	-0.665
ILE A487	2mFo-DFc	289	-0.714	-0.638	-0.521	-0.394	-0.277	-0.166	-0.073	-0.084	-0.114	-0.131	-0.253	-0.359	-0.458	-0.587	-0.708	-0.815	-0.861	-0.882	-0.852	-0.757	-0.634	-0.468	-0.152	0.247	0.708	1.221	1.744	2.306	2.914	3.447	3.711	3.971	4.218	4.197	3.94	3.675	3.277	2.839	2.239	1.69	1.169	0.701	0.292	0.09	-0.066	-0.112	0.086
CYS A488	2mFo-DFc	281.6	-1.274	-1.405	-1.548	-1.527	-1.497	-1.409	-1.27	-1.119	-1.025	-0.919	-0.89	-0.936	-0.991	-1.026	-1.036	-1.033	-1.019	-1.003	-1.006	-0.95	-0.932	-0.963	-1.004	-1.068	-1.129	-1.143	-1.131	-1.114	-1.1	-1.101	-1.07	-1.022	-0.992	-0.988	-0.946	-0.906	-0.88	-0.864	-0.864	-0.901	-0.926	-0.941	-0.93	-0.869	-0.703	-0.459	0.007
CYS A489	2mFo-DFc	280	-1.086	-1.079	-1.039	-1.011	-0.981	-0.942	-0.892	-0.852	-0.792	-0.737	-0.682	-0.62	-0.568	-0.531	-0.492	-0.473	-0.473	-0.49	-0.546	-0.616	-0.66	-0.705	-0.734	-0.742	-0.755	-0.749	-0.728	-0.741	-0.771	-0.812	-0.862	-0.918	-0.978	-1.056	-1.112	-1.121	-1.153	-1.153	-1.147	-1.176	-1.236	-1.19	-1.151	-1.003	-0.711	-0.353	0.348
GLN A490	2mFo-DFc	177	-0.838	-0.802	-0.71	-0.643	-0.573	-0.496	-0.415	-0.331	-0.283	-0.25	-0.236	-0.219	-0.213	-0.27	-0.324	-0.378	-0.448	-0.505	-0.554	-0.594	-0.61	-0.57	-0.516	-0.44	-0.259	-0.058	0.177	0.464	0.771	1.058	1.32	1.584	1.746	1.878	2.014	2.104	2.146	2.084	2.02	1.975	1.971	1.889	1.778	1.671	1.547	1.393	1.247
GLN A491	2mFo-DFc	182.5	-0.893	-0.807	-0.721	-0.62	-0.507	-0.398	-0.263	-0.125	0.006	0.092	0.158	0.23	0.254	0.237	0.234	0.17	0.087	0.026	-0.062	-0.133	-0.177	-0.173	-0.13	-0.007	0.195	0.452	0.742	1.099	1.489	1.894	2.255	2.618	2.992	3.184	3.373	3.53	3.439	3.32	3.177	2.838	2.478	2.118	1.744	1.38	1.004	0.662	0.359
LEU A492	2mFo-DFc	185.2	-0.913	-0.919	-0.925	-0.912	-0.89	-0.908	-0.902	-0.873	-0.883	-0.882	-0.877	-0.887	-0.921	-0.91	-0.89	-0.874	-0.863	-0.84	-0.806	-0.773	-0.728	-0.644	-0.541	-0.407	-0.199	0.053	0.352	0.678	1.037	1.426	1.819	2.175	2.541	2.861	3.112	3.354	3.508	3.502	3.501	3.443	3.206	2.958	2.663	2.247	1.826	1.398	1.016
ARG A493	2mFo-DFc	277.8	-0.378	-0.385	-0.358	-0.314	-0.264	-0.209	-0.15	-0.088	-0.044	-0.065	-0.104	-0.138	-0.21	-0.298	-0.363	-0.402	-0.478	-0.542	-0.566	-0.554	-0.525	-0.483	-0.454	-0.423	-0.386	-0.369	-0.337	-0.292	-0.274	-0.281	-0.283	-0.309	-0.356	-0.39	-0.429	-0.463	-0.479	-0.479	-0.455	-0.404	-0.32	-0.198	-0.007	0.273	0.573	0.912	1.291
GLN A494	2mFo-DFc	180.6	-0.757	-0.751	-0.734	-0.692	-0.669	-0.663	-0.67	-0.657	-0.63	-0.623	-0.68	-0.742	-0.791	-0.842	-0.904	-0.956	-0.988	-1.003	-0.953	-0.848	-0.72	-0.586	-0.441	-0.204	0.041	0.292	0.597	0.925	1.259	1.567	1.887	2.208	2.395	2.578	2.715	2.698	2.674	2.63	2.433	2.217	1.978	1.737	1.451	1.186	0.941	0.728	0.545
GLU A495	2mFo-DFc	302.4	-0.038	-0.228	-0.383	-0.503	-0.594	-0.68	-0.754	-0.819	-0.862	-0.862	-0.865	-0.88	-0.898	-0.908	-0.906	-0.911	-0.927	-0.942	-0.95	-0.955	-0.942	-0.91	-0.88	-0.832	-0.767	-0.748	-0.728	-0.709	-0.705	-0.717	-0.765	-0.816	-0.854	-0.872	-0.887	-0.896	-0.897	-0.858	-0.8	-0.737	-0.669	-0.586	-0.5	-0.372	-0.231	-0.117	-0.008
VAL A497	2mFo-DFc	301	-0.247	-0.194	-0.042	0.176	0.46	0.786	1.145	1.532	1.868	2.18	2.45	2.622	2.685	2.71	2.533	2.345	2.162	1.848	1.509	1.198	0.891	0.607	0.356	0.153	-0.05	-0.237	-0.358	-0.47	-0.579	-0.679	-0.724	-0.77	-0.824	-0.867	-0.894	-0.902	-0.921	-0.938	-0.93	-0.898	-0.905	-0.913	-0.911	-0.915	-0.882	-0.811	-0.727
VAL A498	2mFo-DFc	302.3	-0.213	-0.142	-0.009	0.234	0.508	0.808	1.127	1.469	1.76	2.025	2.199	2.288	2.294	2.314	2.277	2.179	1.984	1.767	1.527	1.286	1.021	0.752	0.501	0.271	0.032	-0.193	-0.382	-0.539	-0.652	-0.753	-0.835	-0.858	-0.836	-0.79	-0.731	-0.671	-0.61	-0.607	-0.597	-0.601	-0.647	-0.674	-0.69	-0.691	-0.66	-0.584	-0.468
ASP A499	2mFo-DFc	196.4	-0.678	-0.638	-0.584	-0.56	-0.503	-0.46	-0.456	-0.437	-0.406	-0.373	-0.347	-0.35	-0.362	-0.376	-0.397	-0.417	-0.436	-0.469	-0.511	-0.541	-0.594	-0.663	-0.72	-0.789	-0.82	-0.806	-0.727	-0.583	-0.386	-0.074	0.42	0.963	1.549	2.174	2.778	3.352	3.769	4.062	4.289	4.304	4.145	3.898	3.521	3.004	2.488	1.976	1.465
ILE A500	2mFo-DFc	294	-0.813	-0.868	-0.877	-0.834	-0.776	-0.712	-0.654	-0.605	-0.58	-0.57	-0.577	-0.612	-0.689	-0.78	-0.877	-0.986	-1.106	-1.129	-1.098	-1.061	-0.939	-0.751	-0.537	-0.222	0.134	0.571	1.024	1.512	2.022	2.446	2.848	3.225	3.564	3.773	3.686	3.597	3.436	3.06	2.704	2.302	1.839	1.408	0.965	0.591	0.274	0.077	-0.007
LEU A501	2mFo-DFc	173.1	-0.902	-0.872	-0.845	-0.819	-0.786	-0.773	-0.795	-0.806	-0.834	-0.876	-0.903	-0.935	-0.963	-0.983	-0.985	-0.973	-0.942	-0.877	-0.794	-0.695	-0.562	-0.393	-0.181	0.086	0.391	0.724	1.087	1.44	1.756	2.083	2.377	2.642	2.901	3.086	3.097	3.084	3.056	3.012	2.79	2.475	2.134	1.744	1.318	0.892	0.532	0.208	-0.097
LYS A502	2mFo-DFc	185.9	-0.26	-0.28	-0.323	-0.361	-0.369	-0.349	-0.304	-0.239	-0.197	-0.19	-0.191	-0.21	-0.286	-0.408	-0.525	-0.634	-0.713	-0.783	-0.849	-0.835	-0.789	-0.705	-0.544	-0.353	-0.121	0.157	0.466	0.796	1.154	1.553	1.925	2.27	2.641	3.034	3.271	3.301	3.328	3.35	3.286	3.029	2.707	2.391	2.024	1.644	1.251	0.903	0.607
THR A503	2mFo-DFc	296.8	-0.288	-0.455	-0.601	-0.721	-0.722	-0.66	-0.58	-0.484	-0.375	-0.254	-0.151	-0.108	-0.052	-0.032	-0.084	-0.118	-0.165	-0.234	-0.268	-0.263	-0.211	-0.111	0.042	0.291	0.613	0.968	1.376	1.81	2.286	2.803	3.175	3.409	3.645	3.811	3.78	3.726	3.595	3.202	2.788	2.34	1.891	1.421	0.975	0.682	0.418	0.187	0.215
THR A504	2mFo-DFc	302.1	-0.475	-0.623	-0.737	-0.803	-0.819	-0.785	-0.764	-0.738	-0.681	-0.591	-0.501	-0.497	-0.479	-0.444	-0.418	-0.432	-0.48	-0.517	-0.547	-0.575	-0.56	-0.462	-0.338	-0.148	0.137	0.454	0.814	1.221	1.672	2.112	2.533	2.901	3.275	3.43	3.59	3.645	3.55	3.414	3.222	2.796	2.295	1.837	1.411	0.983	0.601	0.315	0.149
CYS A505	2mFo-DFc	289.6	-1.631	-1.601	-1.559	-1.464	-1.357	-1.254	-1.161	-1.093	-1.05	-1.018	-1.008	-1.012	-0.996	-0.973	-0.951	-0.926	-0.908	-0.942	-0.986	-1.049	-1.112	-1.166	-1.204	-1.226	-1.212	-1.157	-1.044	-0.906	-0.761	-0.607	-0.499	-0.385	-0.3	-0.25	-0.203	-0.223	-0.249	-0.297	-0.361	-0.42	-0.484	-0.568	-0.625	-0.567	-0.497	-0.335	0.036
GLN A506	2mFo-DFc	183.1	-0.748	-0.76	-0.773	-0.797	-0.825	-0.816	-0.786	-0.74	-0.665	-0.573	-0.493	-0.433	-0.355	-0.24	-0.163	-0.099	-0.079	-0.067	-0.08	-0.088	-0.099	-0.112	-0.06	0.009	0.092	0.252	0.453	0.694	0.957	1.266	1.613	1.888	2.188	2.472	2.556	2.619	2.677	2.653	2.401	2.151	1.905	1.531	1.189	0.879	0.573	0.301	0.062
LEU A507	2mFo-DFc	291.8	-0.47	-0.512	-0.501	-0.472	-0.423	-0.362	-0.293	-0.232	-0.193	-0.18	-0.173	-0.162	-0.223	-0.292	-0.354	-0.472	-0.591	-0.687	-0.801	-0.892	-0.957	-1.007	-1.046	-1.075	-1.083	-1.103	-1.073	-1.009	-0.949	-0.903	-0.861	-0.822	-0.758	-0.744	-0.726	-0.741	-0.807	-0.861	-0.933	-1.01	-1.078	-1.017	-0.904	-0.765	-0.528	-0.222	0.222
ARG A508	2mFo-DFc	294.2	-0.715	-0.775	-0.831	-0.877	-0.937	-0.994	-1.04	-1.09	-1.126	-1.148	-1.151	-1.147	-1.132	-1.088	-1.048	-1.051	-1.016	-0.975	-0.957	-0.964	-1.014	-1.053	-1.083	-1.122	-1.164	-1.202	-1.234	-1.257	-1.236	-1.184	-1.114	-1.03	-0.956	-0.884	-0.815	-0.753	-0.707	-0.76	-0.827	-0.892	-0.92	-0.933	-0.898	-0.686	-0.461	-0.127	0.344
GLN A509	2mFo-DFc	289.2	-0.995	-1.052	-1.079	-1.095	-1.107	-1.133	-1.169	-1.213	-1.271	-1.311	-1.35	-1.391	-1.425	-1.421	-1.363	-1.255	-1.131	-1.008	-0.876	-0.752	-0.663	-0.568	-0.485	-0.414	-0.343	-0.28	-0.235	-0.192	-0.146	-0.079	-0.02	0.025	0.035	0.023	0.04	-0.009	-0.098	-0.186	-0.282	-0.39	-0.476	-0.529	-0.564	-0.534	-0.425	-0.273	-0.083
ASP A510	2mFo-DFc	294.2	-0.376	-0.506	-0.59	-0.631	-0.67	-0.705	-0.741	-0.779	-0.788	-0.785	-0.79	-0.806	-0.809	-0.836	-0.874	-0.902	-0.969	-1.034	-1.072	-1.119	-1.19	-1.267	-1.351	-1.335	-1.287	-1.252	-1.238	-1.196	-1.138	-1.068	-1.032	-1.008	-0.971	-0.925	-0.923	-0.924	-0.936	-0.967	-1.028	-1.096	-1.135	-1.163	-1.124	-1.074	-1.003	-0.795	-0.563
ARG A511	2mFo-DFc	180.2	-0.884	-0.807	-0.716	-0.638	-0.565	-0.5	-0.458	-0.425	-0.395	-0.42	-0.449	-0.458	-0.496	-0.544	-0.572	-0.642	-0.742	-0.815	-0.862	-0.919	-0.947	-0.928	-0.857	-0.693	-0.48	-0.188	0.222	0.679	1.173	1.693	2.189	2.661	3.127	3.535	3.743	3.836	3.842	3.797	3.543	3.261	2.886	2.418	1.933	1.483	0.976	0.499	0.089
MET A514	2mFo-DFc	298.7	-0.575	-0.677	-0.679	-0.679	-0.691	-0.674	-0.654	-0.639	-0.642	-0.634	-0.633	-0.663	-0.717	-0.79	-0.868	-0.949	-1.036	-1.123	-1.2	-1.288	-1.363	-1.414	-1.432	-1.387	-1.329	-1.277	-1.225	-1.173	-1.093	-1.027	-0.972	-0.929	-0.904	-0.876	-0.844	-0.871	-0.863	-0.836	-0.861	-0.872	-0.859	-0.811	-0.732	-0.624	-0.467	-0.098	0.302
ILE A515	2mFo-DFc	308.8	-0.492	-0.867	-1.123	-1.288	-1.391	-1.387	-1.351	-1.296	-1.214	-1.117	-1	-0.91	-0.817	-0.764	-0.756	-0.765	-0.793	-0.838	-0.891	-0.937	-0.974	-0.975	-0.887	-0.754	-0.521	-0.206	0.147	0.601	1.11	1.658	2.185	2.702	3.24	3.578	3.821	4.062	4.298	4.151	3.946	3.754	3.303	2.812	2.316	1.807	1.327	0.96	0.682
GLN A516	2mFo-DFc	190	-0.503	-0.568	-0.628	-0.676	-0.71	-0.723	-0.723	-0.71	-0.686	-0.627	-0.589	-0.542	-0.505	-0.509	-0.496	-0.5	-0.526	-0.539	-0.567	-0.604	-0.595	-0.571	-0.541	-0.507	-0.433	-0.269	-0.086	0.116	0.414	0.737	1.08	1.428	1.798	2.129	2.375	2.627	2.771	2.809	2.844	2.809	2.623	2.428	2.234	2.023	1.779	1.559	1.366
THR A517	2mFo-DFc	70.2	0.725	0.766	0.946	1.162	1.472	1.868	2.323	2.749	3.164	3.531	3.807	4.109	4.208	4.09	3.914	3.756	3.59	3.14	2.614	2.138	1.68	1.182	0.727	0.306	-0.08	-0.414	-0.688	-0.86	-1.005	-1.088	-1.073	-1.06	-1.023	-0.924	-0.804	-0.71	-0.605	-0.513	-0.44	-0.4	-0.388	-0.364	-0.319	-0.273	-0.254	-0.208	-0.13
CYS A518	2mFo-DFc	187.8	-0.692	-0.419	-0.137	0.139	0.414	0.664	0.853	1.047	1.094	1.14	1.084	0.947	0.797	0.599	0.396	0.205	0.056	-0.032	-0.085	-0.083	-0.032	0.061	0.179	0.318	0.502	0.73	1.029	1.371	1.773	2.226	2.77	3.398	3.926	4.501	5.012	5.4	5.724	5.509	5.316	4.873	4.305	3.635	2.812	2.002	1.236	0.475	-0.125
GLU A519	2mFo-DFc	296.6	0.042	-0.066	-0.18	-0.289	-0.304	-0.28	-0.244	-0.198	-0.138	-0.065	-0.045	-0.02	0.02	-0.015	-0.039	-0.059	-0.106	-0.144	-0.159	-0.17	-0.167	-0.141	-0.114	-0.1	-0.07	-0.047	-0.059	-0.057	-0.055	-0.1	-0.142	-0.179	-0.237	-0.304	-0.382	-0.488	-0.583	-0.66	-0.728	-0.777	-0.812	-0.818	-0.751	-0.656	-0.53	-0.337	-0.127
GLN A520	2mFo-DFc	284.9	-0.72	-0.724	-0.707	-0.68	-0.628	-0.561	-0.491	-0.411	-0.383	-0.391	-0.433	-0.489	-0.552	-0.639	-0.718	-0.776	-0.815	-0.841	-0.849	-0.83	-0.804	-0.76	-0.696	-0.638	-0.565	-0.464	-0.396	-0.335	-0.314	-0.311	-0.31	-0.335	-0.394	-0.47	-0.5	-0.478	-0.544	-0.602	-0.642	-0.671	-0.701	-0.647	-0.522	-0.342	-0.112	0.143	0.439
TYR A521	2mFo-DFc	194.3	-0.242	-0.263	-0.29	-0.326	-0.34	-0.329	-0.303	-0.294	-0.269	-0.212	-0.154	-0.134	-0.096	-0.074	-0.12	-0.149	-0.173	-0.217	-0.261	-0.306	-0.308	-0.234	-0.12	0.041	0.252	0.518	0.914	1.379	1.904	2.353	2.788	3.246	3.735	4.142	4.305	4.502	4.721	4.724	4.689	4.66	4.62	4.334	3.945	3.547	3.138	2.594	1.998
GLN A522	2mFo-DFc	179.9	-0.744	-0.709	-0.63	-0.556	-0.491	-0.494	-0.489	-0.457	-0.439	-0.457	-0.481	-0.496	-0.498	-0.491	-0.479	-0.467	-0.41	-0.361	-0.324	-0.296	-0.203	-0.101	-0.003	0.11	0.319	0.543	0.791	1.084	1.398	1.709	1.999	2.314	2.548	2.705	2.862	2.941	2.833	2.692	2.526	2.245	1.932	1.613	1.245	0.9	0.592	0.321	0.098
PHE A523	2mFo-DFc	196.6	-0.407	-0.351	-0.315	-0.283	-0.255	-0.252	-0.259	-0.258	-0.282	-0.331	-0.361	-0.42	-0.484	-0.531	-0.6	-0.666	-0.727	-0.768	-0.794	-0.82	-0.823	-0.798	-0.696	-0.584	-0.463	-0.188	0.124	0.449	0.897	1.365	1.849	2.335	2.844	3.308	3.632	3.939	4.175	4.257	4.333	4.214	4.018	3.758	3.389	2.926	2.462	1.962	1.445
VAL A524	2mFo-DFc	177.6	-0.59	-0.691	-0.756	-0.763	-0.728	-0.669	-0.603	-0.52	-0.427	-0.382	-0.333	-0.282	-0.293	-0.281	-0.284	-0.305	-0.335	-0.35	-0.365	-0.357	-0.299	-0.214	-0.066	0.15	0.412	0.741	1.12	1.545	1.959	2.389	2.823	3.099	3.336	3.563	3.689	3.62	3.508	3.336	3.013	2.71	2.364	1.968	1.598	1.253	0.936	0.646	0.456
HIS A525	2mFo-DFc	284.1	-0.391	-0.356	-0.301	-0.228	-0.133	-0.078	-0.057	-0.017	-0.05	-0.108	-0.167	-0.265	-0.369	-0.462	-0.544	-0.598	-0.664	-0.708	-0.727	-0.787	-0.837	-0.861	-0.878	-0.889	-0.884	-0.867	-0.845	-0.82	-0.795	-0.739	-0.69	-0.615	-0.567	-0.514	-0.456	-0.423	-0.393	-0.37	-0.372	-0.358	-0.312	-0.226	-0.111	0.102	0.38	0.68	1.076
HIS A526	2mFo-DFc	288.6	-0.603	-0.561	-0.501	-0.436	-0.369	-0.301	-0.233	-0.183	-0.177	-0.175	-0.192	-0.284	-0.357	-0.41	-0.479	-0.552	-0.591	-0.597	-0.588	-0.561	-0.516	-0.468	-0.424	-0.378	-0.346	-0.36	-0.378	-0.413	-0.485	-0.564	-0.645	-0.734	-0.833	-0.92	-0.997	-1.063	-1.132	-1.203	-1.251	-1.275	-1.262	-1.221	-1.152	-1.022	-0.816	-0.567	-0.253
VAL A527	2mFo-DFc	174.6	-0.909	-1.017	-1.062	-1.077	-1.077	-1.085	-1.07	-1.071	-1.077	-1.092	-1.116	-1.145	-1.153	-1.145	-1.143	-1.141	-1.124	-1.103	-1.06	-0.952	-0.798	-0.611	-0.387	-0.119	0.179	0.525	0.914	1.326	1.764	2.142	2.417	2.685	2.903	2.963	2.992	2.917	2.679	2.442	2.216	1.906	1.556	1.247	0.978	0.762	0.604	0.483	0.397
MET A528	2mFo-DFc	295.3	-0.027	-0.099	-0.15	-0.214	-0.273	-0.345	-0.454	-0.553	-0.669	-0.802	-0.914	-1.012	-1.1	-1.175	-1.23	-1.224	-1.211	-1.191	-1.142	-1.064	-0.979	-0.896	-0.801	-0.693	-0.576	-0.493	-0.416	-0.319	-0.303	-0.293	-0.276	-0.308	-0.346	-0.373	-0.435	-0.533	-0.639	-0.749	-0.812	-0.84	-0.84	-0.798	-0.715	-0.607	-0.448	-0.243	-0.016
SER A529	2mFo-DFc	185.1	-0.955	-0.94	-0.916	-0.846	-0.783	-0.749	-0.707	-0.652	-0.658	-0.647	-0.619	-0.627	-0.638	-0.663	-0.674	-0.625	-0.573	-0.515	-0.441	-0.299	-0.124	0.056	0.242	0.486	0.75	1.041	1.375	1.744	2.131	2.502	2.911	3.323	3.635	3.919	4.197	4.19	4.122	4.054	3.986	3.672	3.337	3.008	2.559	2.044	1.584	1.164	0.779
LEU A530	2mFo-DFc	171	-0.909	-0.938	-0.971	-0.967	-0.96	-0.95	-0.957	-0.958	-0.961	-0.994	-1.018	-1.048	-1.087	-1.117	-1.138	-1.153	-1.094	-0.994	-0.873	-0.742	-0.522	-0.252	0.026	0.338	0.687	1.046	1.389	1.732	2.093	2.35	2.602	2.865	2.981	3.101	3.129	3.041	2.903	2.753	2.499	2.182	1.868	1.524	1.144	0.763	0.425	0.126	-0.158
TYR A531	2mFo-DFc	189.7	-0.659	-0.64	-0.634	-0.615	-0.622	-0.653	-0.668	-0.684	-0.684	-0.67	-0.651	-0.636	-0.618	-0.59	-0.561	-0.525	-0.501	-0.472	-0.437	-0.416	-0.381	-0.33	-0.262	-0.172	-0.04	0.125	0.317	0.56	0.839	1.135	1.447	1.777	2.072	2.362	2.656	2.902	3.014	3.139	3.238	3.138	3.029	2.834	2.479	2.125	1.771	1.379	0.989
GLU A532	2mFo-DFc	195.4	-0.512	-0.511	-0.506	-0.495	-0.498	-0.495	-0.491	-0.469	-0.43	-0.452	-0.474	-0.488	-0.495	-0.535	-0.583	-0.597	-0.576	-0.535	-0.474	-0.382	-0.212	-0.001	0.234	0.504	0.796	1.089	1.392	1.698	1.989	2.197	2.405	2.612	2.817	2.939	2.967	2.998	2.906	2.807	2.712	2.478	2.226	1.976	1.66	1.351	1.059	0.784	0.547
LYS A533	2mFo-DFc	276.2	-0.775	-0.823	-0.799	-0.743	-0.673	-0.589	-0.49	-0.379	-0.265	-0.15	-0.082	-0.033	0.003	0.039	0.05	0.027	0.008	-0.003	-0.027	-0.068	-0.112	-0.161	-0.219	-0.281	-0.343	-0.402	-0.455	-0.47	-0.466	-0.443	-0.403	-0.346	-0.278	-0.213	-0.158	-0.105	-0.072	-0.037	0	0.023	0.05	0.092	0.175	0.284	0.422	0.59	0.79
GLN A534	2mFo-DFc	282.7	0.02	0.007	-0.016	-0.046	-0.082	-0.121	-0.146	-0.191	-0.253	-0.336	-0.421	-0.516	-0.614	-0.69	-0.761	-0.821	-0.852	-0.857	-0.855	-0.849	-0.823	-0.809	-0.806	-0.764	-0.722	-0.696	-0.675	-0.653	-0.601	-0.551	-0.5	-0.448	-0.399	-0.358	-0.313	-0.285	-0.279	-0.233	-0.197	-0.191	-0.187	-0.172	-0.107	-0.052	0.005	0.133	0.286
LEU A535	2mFo-DFc	279.5	-0.608	-0.711	-0.8	-0.857	-0.903	-0.925	-0.932	-0.931	-0.888	-0.825	-0.759	-0.689	-0.621	-0.565	-0.513	-0.462	-0.433	-0.423	-0.424	-0.435	-0.455	-0.467	-0.47	-0.461	-0.446	-0.427	-0.391	-0.333	-0.289	-0.236	-0.178	-0.148	-0.122	-0.071	-0.022	0.029	0.092	0.174	0.264	0.366	0.491	0.629	0.783	0.956	1.144	1.345	1.543
SER A536	2mFo-DFc	79.6	-0.293	-0.202	-0.095	0.055	0.238	0.44	0.654	0.88	1.114	1.309	1.502	1.693	1.84	1.901	1.944	1.958	1.923	1.795	1.635	1.474	1.299	1.092	0.891	0.699	0.532	0.386	0.261	0.181	0.116	0.072	0.045	0.03	0.012	-0.005	-0.019	-0.021	-0.015	-0.019	-0.011	-0.002	-0.01	-0.001	0.009	0.01	0.022	0.043	0.065
HIS A537	2mFo-DFc	305.4	0.486	0.422	0.404	0.382	0.347	0.298	0.263	0.217	0.145	0.059	-0.035	-0.123	-0.205	-0.284	-0.325	-0.354	-0.38	-0.374	-0.371	-0.374	-0.377	-0.389	-0.407	-0.43	-0.454	-0.477	-0.476	-0.462	-0.437	-0.38	-0.303	-0.218	-0.132	-0.044	0.045	0.125	0.201	0.279	0.356	0.401	0.432	0.475	0.539	0.589	0.636	0.72	0.813
[truncated: 25 more columns]
