# Supplementary material for: Pushed to extremes: distinct effects of high temperature versus pressure on the structure of STEP
Source: Commun Biol. 2024 Jan 12;7:59. doi: 10.1038/s42003-023-05609-0 (PMC10786866; doi:10.1038/s42003-023-05609-0)
Supplement: Supplementary file 5 — Supplementary Data 3 [file 42003_2023_5609_MOESM5_ESM.xlsx]

## Sheet: Data Supp. Figure 4a 
HiP_STEP_onlyAltA_ring
Residue	Sampled Map	chi1	𝛔_chi1_0	𝛔_chi1_5	𝛔_chi1_10	𝛔_chi1_15	𝛔_chi1_20	𝛔_chi1_25	𝛔_chi1_30	𝛔_chi1_35	𝛔_chi1_40	𝛔_chi1_45	𝛔_chi1_50	𝛔_chi1_55	𝛔_chi1_60	𝛔_chi1_65	𝛔_chi1_70	𝛔_chi1_75	𝛔_chi1_80	𝛔_chi1_85	𝛔_chi1_90	𝛔_chi1_95	𝛔_chi1_100	𝛔_chi1_105	𝛔_chi1_110	𝛔_chi1_115	𝛔_chi1_120	𝛔_chi1_125	𝛔_chi1_130	𝛔_chi1_135	𝛔_chi1_140	𝛔_chi1_145	𝛔_chi1_150	𝛔_chi1_155	𝛔_chi1_160	𝛔_chi1_165	𝛔_chi1_170	𝛔_chi1_175	𝛔_chi1_180	𝛔_chi1_185	𝛔_chi1_190	𝛔_chi1_195	𝛔_chi1_200	𝛔_chi1_205	𝛔_chi1_210	𝛔_chi1_215	𝛔_chi1_220	𝛔_chi1_225	𝛔_chi1_230
CYS A472	2mFo-DFc	176.1	-0.514	-0.465	-0.406	-0.353	-0.293	-0.207	-0.098	-0.034	-0.018	-0.012	-0.079	-0.216	-0.317	-0.435	-0.576	-0.67	-0.711	-0.743	-0.748	-0.75	-0.7	-0.6	-0.473	-0.305	-0.019	0.314	0.71	1.197	1.735	2.264	2.739	3.229	3.615	3.868	4.021	4.015	3.931	3.715	3.279	2.831	2.383	1.862	1.382	0.967	0.631	0.371	0.226
HiT_STEP_onlyAltA_ring
Residue	Sampled Map	chi1	𝛔_chi1_0	𝛔_chi1_5	𝛔_chi1_10	𝛔_chi1_15	𝛔_chi1_20	𝛔_chi1_25	𝛔_chi1_30	𝛔_chi1_35	𝛔_chi1_40	𝛔_chi1_45	𝛔_chi1_50	𝛔_chi1_55	𝛔_chi1_60	𝛔_chi1_65	𝛔_chi1_70	𝛔_chi1_75	𝛔_chi1_80	𝛔_chi1_85	𝛔_chi1_90	𝛔_chi1_95	𝛔_chi1_100	𝛔_chi1_105	𝛔_chi1_110	𝛔_chi1_115	𝛔_chi1_120	𝛔_chi1_125	𝛔_chi1_130	𝛔_chi1_135	𝛔_chi1_140	𝛔_chi1_145	𝛔_chi1_150	𝛔_chi1_155	𝛔_chi1_160	𝛔_chi1_165	𝛔_chi1_170	𝛔_chi1_175	𝛔_chi1_180	𝛔_chi1_185	𝛔_chi1_190	𝛔_chi1_195	𝛔_chi1_200	𝛔_chi1_205	𝛔_chi1_210	𝛔_chi1_215	𝛔_chi1_220	𝛔_chi1_225	𝛔_chi1_230
CYS A472	2mFo-DFc	170.8	-0.264	-0.145	0.001	0.137	0.246	0.314	0.338	0.322	0.24	0.102	0.009	-0.12	-0.279	-0.399	-0.486	-0.534	-0.521	-0.495	-0.46	-0.396	-0.241	-0.056	0.162	0.44	0.778	1.165	1.595	2.068	2.557	2.981	3.386	3.662	3.907	3.999	3.915	3.762	3.593	3.077	2.532	2.043	1.59	1.212	0.891	0.706	0.606	0.565	0.529
LoTP_STEP_onlyAltA_rin
Residue	Sampled Map	chi1	𝛔_chi1_0	𝛔_chi1_5	𝛔_chi1_10	𝛔_chi1_15	𝛔_chi1_20	𝛔_chi1_25	𝛔_chi1_30	𝛔_chi1_35	𝛔_chi1_40	𝛔_chi1_45	𝛔_chi1_50	𝛔_chi1_55	𝛔_chi1_60	𝛔_chi1_65	𝛔_chi1_70	𝛔_chi1_75	𝛔_chi1_80	𝛔_chi1_85	𝛔_chi1_90	𝛔_chi1_95	𝛔_chi1_100	𝛔_chi1_105	𝛔_chi1_110	𝛔_chi1_115	𝛔_chi1_120	𝛔_chi1_125	𝛔_chi1_130	𝛔_chi1_135	𝛔_chi1_140	𝛔_chi1_145	𝛔_chi1_150	𝛔_chi1_155	𝛔_chi1_160	𝛔_chi1_165	𝛔_chi1_170	𝛔_chi1_175	𝛔_chi1_180	𝛔_chi1_185	𝛔_chi1_190	𝛔_chi1_195	𝛔_chi1_200	𝛔_chi1_205	𝛔_chi1_210	𝛔_chi1_215	𝛔_chi1_220	𝛔_chi1_225	𝛔_chi1_230
CYS A472	2mFo-DFc	179.1	-0.497	-0.443	-0.374	-0.328	-0.284	-0.249	-0.238	-0.266	-0.295	-0.363	-0.485	-0.554	-0.634	-0.739	-0.848	-0.896	-0.969	-1.061	-1.135	-1.182	-1.229	-1.255	-1.22	-1.09	-0.895	-0.642	-0.251	0.219	0.742	1.298	1.907	2.552	3.005	3.346	3.662	3.665	3.451	3.205	2.794	2.258	1.735	1.225	0.776	0.431	0.216	0.095	0.115
[truncated: 25 more columns]

## Sheet: Data Supp. Figure 4b 
8sls-coot-mutAla-rsr-mutCys-tRo
Residue	Sampled Map	chi1	𝛔_chi1_0	𝛔_chi1_5	𝛔_chi1_10	𝛔_chi1_15	𝛔_chi1_20	𝛔_chi1_25	𝛔_chi1_30	𝛔_chi1_35	𝛔_chi1_40	𝛔_chi1_45	𝛔_chi1_50	𝛔_chi1_55	𝛔_chi1_60	𝛔_chi1_65	𝛔_chi1_70	𝛔_chi1_75	𝛔_chi1_80	𝛔_chi1_85	𝛔_chi1_90	𝛔_chi1_95	𝛔_chi1_100	𝛔_chi1_105	𝛔_chi1_110	𝛔_chi1_115	𝛔_chi1_120	𝛔_chi1_125	𝛔_chi1_130	𝛔_chi1_135	𝛔_chi1_140	𝛔_chi1_145	𝛔_chi1_150	𝛔_chi1_155	𝛔_chi1_160	𝛔_chi1_165	𝛔_chi1_170	𝛔_chi1_175	𝛔_chi1_180	𝛔_chi1_185	𝛔_chi1_190	𝛔_chi1_195	𝛔_chi1_200	𝛔_chi1_205	𝛔_chi1_210	𝛔_chi1_215	𝛔_chi1_220	𝛔_chi1_225	𝛔_chi1_230
CYS A472	2mFo-DFc	183	-0.087	0.24	0.632	1.074	1.496	1.848	2.113	2.271	2.312	2.157	1.906	1.576	1.208	0.885	0.555	0.226	-0.032	-0.218	-0.395	-0.571	-0.71	-0.835	-0.966	-1.012	-1.01	-0.966	-0.76	-0.522	-0.194	0.249	0.724	1.15	1.572	1.92	2.041	2.103	2.018	1.854	1.584	1.205	0.846	0.52	0.221	-0.037	-0.246	-0.459	-0.673
8slt-coot-mutAla-rsr-mutCys-tRo
Residue	Sampled Map	chi1	𝛔_chi1_0	𝛔_chi1_5	𝛔_chi1_10	𝛔_chi1_15	𝛔_chi1_20	𝛔_chi1_25	𝛔_chi1_30	𝛔_chi1_35	𝛔_chi1_40	𝛔_chi1_45	𝛔_chi1_50	𝛔_chi1_55	𝛔_chi1_60	𝛔_chi1_65	𝛔_chi1_70	𝛔_chi1_75	𝛔_chi1_80	𝛔_chi1_85	𝛔_chi1_90	𝛔_chi1_95	𝛔_chi1_100	𝛔_chi1_105	𝛔_chi1_110	𝛔_chi1_115	𝛔_chi1_120	𝛔_chi1_125	𝛔_chi1_130	𝛔_chi1_135	𝛔_chi1_140	𝛔_chi1_145	𝛔_chi1_150	𝛔_chi1_155	𝛔_chi1_160	𝛔_chi1_165	𝛔_chi1_170	𝛔_chi1_175	𝛔_chi1_180	𝛔_chi1_185	𝛔_chi1_190	𝛔_chi1_195	𝛔_chi1_200	𝛔_chi1_205	𝛔_chi1_210	𝛔_chi1_215	𝛔_chi1_220	𝛔_chi1_225	𝛔_chi1_230
CYS A472	2mFo-DFc	183	-0.163	0.038	0.305	0.57	0.827	1.041	1.19	1.29	1.301	1.218	1.069	0.876	0.664	0.458	0.238	0.019	-0.146	-0.303	-0.39	-0.458	-0.492	-0.43	-0.311	-0.154	0.106	0.409	0.75	1.134	1.564	2.035	2.436	2.833	3.227	3.404	3.434	3.459	3.248	2.988	2.659	2.104	1.585	1.128	0.735	0.397	0.06	-0.2	-0.435
8slu-coot-mutAla-rsr-mutCys-tRo
Residue	Sampled Map	chi1	𝛔_chi1_0	𝛔_chi1_5	𝛔_chi1_10	𝛔_chi1_15	𝛔_chi1_20	𝛔_chi1_25	𝛔_chi1_30	𝛔_chi1_35	𝛔_chi1_40	𝛔_chi1_45	𝛔_chi1_50	𝛔_chi1_55	𝛔_chi1_60	𝛔_chi1_65	𝛔_chi1_70	𝛔_chi1_75	𝛔_chi1_80	𝛔_chi1_85	𝛔_chi1_90	𝛔_chi1_95	𝛔_chi1_100	𝛔_chi1_105	𝛔_chi1_110	𝛔_chi1_115	𝛔_chi1_120	𝛔_chi1_125	𝛔_chi1_130	𝛔_chi1_135	𝛔_chi1_140	𝛔_chi1_145	𝛔_chi1_150	𝛔_chi1_155	𝛔_chi1_160	𝛔_chi1_165	𝛔_chi1_170	𝛔_chi1_175	𝛔_chi1_180	𝛔_chi1_185	𝛔_chi1_190	𝛔_chi1_195	𝛔_chi1_200	𝛔_chi1_205	𝛔_chi1_210	𝛔_chi1_215	𝛔_chi1_220	𝛔_chi1_225	𝛔_chi1_230
CYS A472	2mFo-DFc	183	-0.493	-0.374	-0.186	0.016	0.265	0.532	0.752	0.966	1.105	1.139	1.13	1.022	0.823	0.57	0.303	0.086	-0.144	-0.379	-0.574	-0.682	-0.767	-0.839	-0.855	-0.774	-0.665	-0.474	-0.164	0.208	0.678	1.206	1.774	2.311	2.766	3.15	3.504	3.594	3.455	3.297	3.106	2.691	2.206	1.745	1.299	0.918	0.608	0.314	0.045
[truncated: 25 more columns]
