# Supplementary material for: Pushed to extremes: distinct effects of high temperature versus pressure on the structure of STEP
Source: Commun Biol. 2024 Jan 12;7:59. doi: 10.1038/s42003-023-05609-0 (PMC10786866; doi:10.1038/s42003-023-05609-0)
Supplement: Supplementary file 6 — Supplementary Data 4 [file 42003_2023_5609_MOESM6_ESM.xlsx]

## Sheet: pocket_info
Molecule	ID	N_mth	Area_sa	Area_ms	Vol_sa	Vol_ms	Lenth	cnr
HiP	1	3	180.759	458.142	75.879	477.115	199.084	105
HiP	2	1	74.348	137.861	37.675	183.169	67.457	36
HiP	3	1	65.991	144.4	36.924	181.13	74.13	43
HiP	4	2	44.428	106.567	18.776	113.4	50.083	29
HiP	5	1	33.414	79.476	17.055	94.563	37.323	19
HiP	6	1	31.597	82.65	12.754	85.106	35.048	28
HiP	7	1	21.6	65.269	7.658	64.018	25.779	17
HiP	8	0	24.303	154.418	3.898	117.619	54.114	42
HiP	9	1	8.943	26.999	3.833	27.545	11.144	10
HiP	10	1	8.756	45.39	2.06	36.797	16.668	11
HiP	11	0	9.297	73.269	1.569	52.017	22.937	18
HiP	12	0	8.375	66.889	1.436	48.239	20.08	18
HiP	13	1	4.637	33.812	1.225	26.145	14.339	14
HiP	14	1	9.619	61.753	1.069	49.349	26.294	19
HiP	15	1	5.799	35.081	0.991	25.326	10.048	11
HiP	16	1	7.174	52.28	0.817	39.076	16.475	15
HiP	17	1	3.962	14.594	0.612	12.988	7.21	5
HiP	18	0	5.234	66.272	0.456	41.578	16.608	18
HiP	19	0	7.505	116.829	0.452	62.869	25.391	22
HiP	20	1	1.313	10.167	0.221	7.444	3.857	4
HiP	21	1	2.698	36.665	0.165	19.749	7.82	8
HiP	22	0	2.243	48.204	0.142	27.659	8.92	16
HiP	23	0	2.006	44.751	0.14	27.104	8.585	12
HiP	24	1	2.07	38.126	0.114	22.452	9.232	11
HiP	25	1	1.501	21.049	0.107	12.707	4.53	4
HiP	26	1	0.367	19.209	0.104	11.858	7.08	9
HiP	27	1	2.028	35.058	0.104	20.421	7.493	9
HiP	28	1	0.656	12.355	0.045	7.221	2.553	4
HiP	29	0	1.543	63.785	0.037	35.467	12.364	12
HiP	30	0	0.774	36.221	0.032	20.181	4.924	8
HiP	31	0	0.384	32.803	0.011	17.305	2.989	6
HiP	32	0	0.369	34.549	0.007	18.451	3.544	8
HiP	33	0	0.076	29.65	0.001	14.203	1.435	6
HiP	34	0	0.084	30.604	0.001	14.977	1.792	6
HiT	1	2	196.644	367.046	141.713	511.033	172.626	83
HiT	2	2	81.704	159.883	51.234	204.703	75.474	44
HiT	3	1	59.987	145.284	34.228	167.914	66.94	50
HiT	4	1	63.305	131.597	31.109	163.671	68.56	40
HiT	5	1	44.904	93.81	21.999	117.804	44.539	27
HiT	6	1	35.207	89.142	15.019	98.783	39.705	26
HiT	7	1	27.778	83.109	8.733	83.686	37.658	22
HiT	8	0	29.847	163.506	5.189	128.04	60.64	46
HiT	9	1	10.677	27.103	3.935	30.545	15.993	8
HiT	10	1	10.273	39.862	3.101	36.873	18.288	12
HiT	11	1	10.427	63.103	1.744	49.676	22.488	20
HiT	12	0	8.902	69.102	1.583	50.268	21.589	20
HiT	13	0	8.291	71.83	1.276	49.544	21.61	18
HiT	14	1	2.204	19.281	1.217	15.392	9.598	8
HiT	15	1	9.579	72.28	1.031	49.653	24.569	23
HiT	16	0	12.098	137.504	0.745	87.454	36.873	32
HiT	17	2	10.303	84.729	0.739	36.978	25.295	18
HiT	18	0	5.479	72.975	0.431	42.465	16.143	20
HiT	19	1	2.772	27.473	0.343	18.535	8.443	12
HiT	20	1	2.955	28.614	0.33	18.716	8.108	6
HiT	21	1	3.688	13.773	0.299	12.098	5.79	4
HiT	22	1	2.102	18.919	0.285	13.538	7.091	5
HiT	23	1	2.354	24.791	0.272	17.278	7.534	7
HiT	24	0	0.939	40.429	0.032	22.551	6.52	16
HiT	25	0	1.258	45.737	0.026	26.373	8.776	12
HiT	26	1	0.357	9.168	0.022	5.52	2.051	2
HiT	27	0	0.509	34.012	0.017	18.19	3.422	6
HiT	28	0	0.189	32.158	0.003	16.251	2.427	6
HiT	29	0	0.16	31.758	0.002	16.041	2.327	6
LoTP	1	2	186.097	358.394	123.684	485.283	167.903	89
LoTP	2	1	76.291	173.007	39.419	198.263	73.779	44
LoTP	3	1	54.752	120.163	22.754	141.428	61.073	38
LoTP	4	1	33.195	78.308	15.077	90.83	40.895	30
LoTP	5	1	41.309	99.179	15.074	112.094	52.415	27
LoTP	6	1	28.72	78.499	11.482	83.915	37.078	25
LoTP	7	1	31.573	87.627	11.294	90.134	34.626	23
LoTP	8	1	25.927	68.109	8.663	70.938	27.399	17
LoTP	9	1	15.906	54.53	4.847	51.189	23.441	16
LoTP	10	0	21.263	159.928	3.465	114.148	52.658	40
LoTP	11	1	8.501	27.605	2.507	26.906	14.823	12
LoTP	12	1	11.832	53.171	2.089	44.689	23.821	26
LoTP	13	2	12.754	61.397	1.596	41.163	21.999	14
LoTP	14	0	8.575	67.468	1.415	48.828	20.034	16
LoTP	15	0	7.55	68.028	1.123	47.327	21.399	18
LoTP	16	1	8.31	61.799	0.756	45.476	25.516	21
LoTP	17	1	6.134	48.378	0.676	35.424	14.067	11
LoTP	18	1	4.974	12.193	0.598	12.372	6.17	5
LoTP	19	0	6.754	121.102	0.313	66.824	26.986	24
LoTP	20	0	4.116	68.294	0.303	39.589	15.122	18
LoTP	21	1	3.29	36.601	0.249	22.873	9.42	10
LoTP	22	1	3.702	36.207	0.232	24.266	11.928	9
LoTP	23	1	0.827	15.511	0.047	9.713	3.885	4
LoTP	24	1	0.715	16.035	0.045	9.424	3.537	6
LoTP	25	1	0.728	13.125	0.043	8.027	2.543	2
LoTP	26	0	0.882	37.134	0.034	20.898	5.251	10
LoTP	27	1	0.357	11.658	0.018	6.49	1.978	4
LoTP	28	0	0.325	31.619	0.01	16.623	3.187	12
LoTP	29	0	0.2	32.246	0.004	15.793	2.6	8
LoTP	30	0	0.203	30.262	0.004	15.509	2.237	8
LoTP	31	1	0.048	9.137	0.001	4.695	0.734	2
